# Supplementary material for: Bis(ethano­lato-κO)(5,10,15,20-tetra­phenyl­calix[4]pyrrole)manganese(III) hexa­fluoro­phosphate
Source: Acta Crystallogr Sect E Struct Rep Online. 2008 Sep 6;64(Pt 10):m1232. doi: 10.1107/S1600536808021879 (PMC2959478; doi:10.1107/S1600536808021879)
Supplement: Supplementary file 1 [file e-64-m1232-sup1.cif]

##############################################################################
###                                                                        ###
###        Electronic paper (Acta Crystallographica Section E)             ###
###                                                                        ###
##############################################################################
#                                                                            #
# This CIF contains the data in a paper accepted for publication in Acta     #
# Crystallographica Section E. It conforms to the requirements of Notes      #
# for Authors for Section E, and has been peer reviewed under the auspices   #
# of the IUCr Commission on Journals.                                        #
#                                                                            #
# Full details of the Crystallographic Information File format               #
# are given in the paper "The Crystallographic Information File (CIF):       #
# a New Standard Archive File for Crystallography" by S. R. Hall, F. H.      #
# Allen and I. D. Brown [Acta Cryst. (1991), A47, 655-685].                  #
#                                                                            #
# The current version of the core CIF dictionary is obtainable from          #
# ftp://ftp.iucr.org/pub/cif_core.dic. The current version number is 2.4.    #
#                                                                            #
# Software is freely available for graphical display of the structure(s) in  #
# this CIF.  For information consult the CIF home page http://www.iucr.org/  #
# cif/home.html                                                              #
#                                                                            #
# This file may be used for bona fide research purposes within the           #
# scientific community so long as proper attribution is given to the journal # 
# article from which it was obtained.                                        #
#                                                                            #
##############################################################################
                                             
data_global
_audit_creation_method     'form.cif (version 2.0)'
_journal_data_validation_number     ?
_journal_date_recd_electronic     2008-06-22
_journal_date_accepted     2008-07-14
_journal_name_full     'Acta Crystallographica, Section E'
_journal_year     2008
_journal_volume     64
_journal_issue     10
_journal_page_first     m1232
_journal_page_last     m1232
_journal_paper_category     QM
_journal_coeditor_code     KP2179
_publ_contact_author_name     'Prof. Li, Zhongfang'
_publ_contact_author_address
;
      College of Chemical Engineering
      Shandong University of Technology
      Zibo 255049
      People's Republic of China
;
_publ_contact_author_email     zhfli_sdut@yahoo.com.cn
_publ_contact_author_fax     '0086-533-8230684'
_publ_contact_author_phone     '0086-533-8428220'
_publ_section_title
;
Bis(ethanolato-\k<i>O</i>)(5,10,15,20-tetraphenylcalix[4]pyrrole)manganese(III)
hexafluorophosphate
;
loop_
    _publ_author_name
    _publ_author_address
    'Wang, Suwen'
;     College of Chemical Engineering
      Shandong University of Technology
      Zibo 255049
      People's Republic of China
;
    'Li, Zhongfang'
;     College of Chemical Engineering
      Shandong University of Technology
      Zibo 255049
      People's Republic of China
;
    'Wang, Xutao'
;     College of Chemical Engineering
      Shandong University of Technology
      Zibo 255049
      People's Republic of China
;
    'Yu, Xianjin'
;     College of Chemical Engineering
      Shandong University of Technology
      Zibo 255049
      People's Republic of China
;
data_I
_audit_creation_method     SHELXL-97
_chemical_name_systematic
;
Bis(ethanolato-\kO)(5,10,15,20-tetraphenylcalix[4]pyrrole)manganese(III)
hexafluorophosphate
;
_chemical_name_common     ?
_chemical_formula_moiety     'C48 H38 Mn N4 O2, F6 P'
_chemical_formula_sum     'C48 H38 F6 Mn N4 O2 P'
_chemical_formula_iupac     '[Mn (C2 H5 O)2 (C44 H28 N4)] P F6'
_chemical_formula_weight     902.73
_chemical_melting_point     ?
_symmetry_cell_setting     Monoclinic
_symmetry_space_group_name_H-M     'P 21/n'
_symmetry_space_group_name_Hall     '-P 2yn'
loop_
    _symmetry_equiv_pos_as_xyz
    'x, y, z'
    '-x+1/2, y+1/2, -z+1/2'
    '-x, -y, -z'
    'x-1/2, -y-1/2, z-1/2'
_cell_length_a     10.7487(8)
_cell_length_b     16.8682(14)
_cell_length_c     11.9913(19)
_cell_angle_alpha     90.00
_cell_angle_beta     109.412(9)
_cell_angle_gamma     90.00
_cell_volume     2050.6(4)
_cell_formula_units_Z     2
_cell_measurement_reflns_used     3535
_cell_measurement_theta_min     2.17
_cell_measurement_theta_max     25.00
_cell_measurement_temperature     293(2)
_exptl_crystal_description     block
_exptl_crystal_colour     yellow
_exptl_crystal_size_max     0.43
_exptl_crystal_size_mid     0.28
_exptl_crystal_size_min     0.22
_exptl_crystal_density_diffrn     1.462
_exptl_crystal_density_meas     ?
_exptl_crystal_density_method     'not measured'
_exptl_crystal_F_000     928
_exptl_absorpt_coefficient_mu     0.435
_exptl_absorpt_correction_type     'multi-scan'
_exptl_absorpt_process_details     '(SADABS; Bruker, 2001)'
_exptl_absorpt_correction_T_min     0.8351
_exptl_absorpt_correction_T_max     0.9104
_exptl_special_details
;
;
_diffrn_ambient_temperature     293(2)
_diffrn_radiation_type     MoK\a
_diffrn_radiation_wavelength     0.71073
_diffrn_radiation_source     'fine-focus sealed tube'
_diffrn_radiation_monochromator     graphite
_diffrn_measurement_device_type     'Bruker APEXII CCD area-detector'
_diffrn_measurement_method     '\f and \w'
_diffrn_detector_area_resol_mean     ?
_diffrn_reflns_number     4407
_diffrn_reflns_av_R_equivalents     0.0397
_diffrn_reflns_av_sigmaI/netI     0.0577
_diffrn_reflns_theta_min     2.17
_diffrn_reflns_theta_max     25.00
_diffrn_reflns_theta_full     25.00
_diffrn_measured_fraction_theta_max     0.979
_diffrn_measured_fraction_theta_full     0.979
_diffrn_reflns_limit_h_min     -1
_diffrn_reflns_limit_h_max     12
_diffrn_reflns_limit_k_min     -1
_diffrn_reflns_limit_k_max     20
_diffrn_reflns_limit_l_min     -14
_diffrn_reflns_limit_l_max     13
_diffrn_standards_number     0
_diffrn_standards_interval_count     0
_diffrn_standards_interval_time     0
_diffrn_standards_decay_%     0
_refine_special_details
;
Refinement of <i>F</i>^2^ against ALL reflections. The weighted <i>R</i>-factor
<i>wR</i> and goodness of fit <i>S</i> are based on <i>F</i>^2^, conventional
<i>R</i>-factors <i>R</i> are based on <i>F</i>, with <i>F</i> set to zero for
negative <i>F</i>^2^. The threshold expression of <i>F</i>^2^ >
\s(<i>F</i>^2^) is used only for calculating <i>R</i>-factors(gt) <i>etc</i>.
and is not relevant to the choice of reflections for refinement.
<i>R</i>-factors based on <i>F</i>^2^ are statistically about twice as large
as those based on <i>F</i>, and <i>R</i>- factors based on ALL data will be
even larger.
;
_reflns_number_total     3535
_reflns_number_gt     2142
_reflns_threshold_expression     I>2\s(I)
_refine_ls_structure_factor_coef     Fsqd
_refine_ls_matrix_type     full
_refine_ls_R_factor_all     0.0980
_refine_ls_R_factor_gt     0.0631
_refine_ls_wR_factor_gt     0.1706
_refine_ls_wR_factor_ref     0.2140
_refine_ls_goodness_of_fit_ref     1.000
_refine_ls_restrained_S_all     1.000
_refine_ls_number_reflns     3535
_refine_ls_number_parameters     284
_refine_ls_number_restraints     0
_refine_ls_hydrogen_treatment     constr
_refine_ls_weighting_scheme     calc
_refine_ls_weighting_details
                  'calc w=1/[\s^2^(Fo^2^)+(0.135P)^2^] where P=(Fo^2^+2Fc^2^)/3'
_atom_sites_solution_hydrogens     geom
_atom_sites_solution_primary     direct
_atom_sites_solution_secondary     difmap
_refine_ls_shift/su_max     0.000
_refine_ls_shift/su_mean     0.000
_refine_diff_density_max     0.328
_refine_diff_density_min     -0.422
_refine_ls_extinction_method     none
_refine_ls_extinction_coef     ?
loop_
    _atom_type_symbol
    _atom_type_description
    _atom_type_scat_dispersion_real
    _atom_type_scat_dispersion_imag
    _atom_type_scat_source
    'C' 'C' 0.0033 0.0016
                         'International Tables Vol C Tables 4.2.6.8 and 6.1.1.4'
    'H' 'H' 0.0000 0.0000
                         'International Tables Vol C Tables 4.2.6.8 and 6.1.1.4'
    'N' 'N' 0.0061 0.0033
                         'International Tables Vol C Tables 4.2.6.8 and 6.1.1.4'
    'O' 'O' 0.0106 0.0060
                         'International Tables Vol C Tables 4.2.6.8 and 6.1.1.4'
    'P' 'P' 0.1023 0.0942
                         'International Tables Vol C Tables 4.2.6.8 and 6.1.1.4'
    'Mn' 'Mn' 0.3368 0.7283
                         'International Tables Vol C Tables 4.2.6.8 and 6.1.1.4'
    'F' 'F' 0.0171 0.0103
                         'International Tables Vol C Tables 4.2.6.8 and 6.1.1.4'
_computing_data_collection     'APEX2 (Bruker, 2004)'
_computing_cell_refinement     'SAINT-Plus (Bruker, 2001)'
_computing_data_reduction     'SAINT-Plus (Bruker, 2001)'
_computing_structure_solution     'SHELXS97 (Sheldrick, 2008)'
_computing_structure_refinement     'SHELXL97 (Sheldrick, 2008)'
_computing_molecular_graphics     'SHELXTL (Sheldrick, 2008)'
_computing_publication_material     'SHELXTL (Sheldrick, 2008)'
loop_
    _atom_site_type_symbol
    _atom_site_label
    _atom_site_fract_x
    _atom_site_fract_y
    _atom_site_fract_z
    _atom_site_U_iso_or_equiv
    _atom_site_adp_type
    _atom_site_calc_flag
    _atom_site_refinement_flags
    _atom_site_occupancy
    _atom_site_disorder_assembly
    _atom_site_disorder_group
    Mn Mn1 1.0000 0.0000 1.0000 0.0507(3) Uani d S 1 . .
    C C1 0.8291(4) 0.0451(2) 0.7085(3) 0.0579(10) Uani d . 1 . .
    C C2 0.8243(4) 0.0985(2) 0.7966(4) 0.0572(10) Uani d . 1 . .
    C C3 0.7590(4) 0.1738(3) 0.7732(4) 0.0670(12) Uani d . 1 . .
    H H3A 0.7183 0.1961 0.6991 0.080 Uiso calc R 1 . .
    C C4 0.7671(5) 0.2059(3) 0.8768(4) 0.0680(12) Uani d . 1 . .
    H H4A 0.7311 0.2541 0.8881 0.082 Uiso calc R 1 . .
    C C5 0.8417(4) 0.1524(2) 0.9685(4) 0.0572(10) Uani d . 1 . .
    C C6 0.8735(4) 0.1665(2) 1.0892(4) 0.0570(10) Uani d . 1 . .
    C C7 0.9596(4) 0.1198(2) 1.1763(4) 0.0551(9) Uani d . 1 . .
    C C8 1.0066(4) 0.1385(3) 1.2992(4) 0.0617(10) Uani d . 1 . .
    H H8A 0.9820 0.1821 1.3345 0.074 Uiso calc R 1 . .
    C C9 1.0931(4) 0.0817(3) 1.3555(4) 0.0598(10) Uani d . 1 . .
    H H9A 1.1410 0.0798 1.4358 0.072 Uiso calc R 1 . .
    C C10 1.0973(4) 0.0248(2) 1.2677(3) 0.0542(9) Uani d . 1 . .
    C C11 0.7496(4) 0.0648(2) 0.5827(4) 0.0594(10) Uani d . 1 . .
    C C12 0.8044(5) 0.0722(3) 0.4937(4) 0.0697(12) Uani d . 1 . .
    H H12A 0.8948 0.0654 0.5115 0.084 Uiso calc R 1 . .
    C C13 0.7273(6) 0.0893(3) 0.3793(5) 0.0814(14) Uani d . 1 . .
    H H13A 0.7655 0.0920 0.3202 0.098 Uiso calc R 1 . .
    C C14 0.5958(6) 0.1024(3) 0.3521(5) 0.0864(16) Uani d . 1 . .
    H H14A 0.5448 0.1156 0.2752 0.104 Uiso calc R 1 . .
    C C15 0.5383(5) 0.0959(3) 0.4383(5) 0.0862(15) Uani d . 1 . .
    H H15A 0.4481 0.1041 0.4193 0.103 Uiso calc R 1 . .
    C C16 0.6152(5) 0.0771(3) 0.5547(4) 0.0701(12) Uani d . 1 . .
    H H16A 0.5761 0.0728 0.6129 0.084 Uiso calc R 1 . .
    C C17 0.8100(4) 0.2373(2) 1.1233(4) 0.0560(10) Uani d . 1 . .
    C C18 0.6787(5) 0.2366(3) 1.1115(4) 0.0735(12) Uani d . 1 . .
    H H18A 0.6285 0.1915 1.0830 0.088 Uiso calc R 1 . .
    C C19 0.6202(5) 0.3030(3) 1.1418(5) 0.0822(14) Uani d . 1 . .
    H H19A 0.5314 0.3019 1.1346 0.099 Uiso calc R 1 . .
    C C20 0.6936(6) 0.3702(3) 1.1824(4) 0.0824(15) Uani d . 1 . .
    H H20A 0.6543 0.4145 1.2027 0.099 Uiso calc R 1 . .
    C C21 0.8222(6) 0.3720(3) 1.1929(5) 0.0829(14) Uani d . 1 . .
    H H21A 0.8712 0.4178 1.2197 0.099 Uiso calc R 1 . .
    C C22 0.8817(5) 0.3065(3) 1.1642(5) 0.0742(13) Uani d . 1 . .
    H H22A 0.9707 0.3084 1.1723 0.089 Uiso calc R 1 . .
    C C23 1.2032(10) 0.1503(5) 1.0298(13) 0.204(6) Uani d D 1 . .
    H H23A 1.1197 0.1743 1.0256 0.245 Uiso calc R 1 . .
    H H23B 1.2537 0.1461 1.1133 0.245 Uiso calc R 1 . .
    C C24 1.2665(15) 0.2060(6) 0.9868(11) 0.227(6) Uani d D 1 . .
    H H24A 1.2841 0.2517 1.0374 0.341 Uiso calc R 1 . .
    H H24B 1.2119 0.2210 0.9086 0.341 Uiso calc R 1 . .
    H H24C 1.3481 0.1846 0.9839 0.341 Uiso calc R 1 . .
    P P1 0.5000 0.0000 0.0000 0.1018(9) Uani d S 1 . .
    N N1 0.8781(3) 0.0872(2) 0.9162(3) 0.0541(8) Uani d . 1 . .
    N N2 1.0169(3) 0.05011(19) 1.1572(3) 0.0552(8) Uani d . 1 . .
    F F1 0.6259(11) 0.0076(5) 0.0792(8) 0.217(3) Uani d . 1 . .
    F F2 0.4786(14) 0.0803(9) -0.0209(16) 0.350(8) Uani d . 1 . .
    F F3 0.460(2) 0.0081(15) 0.0848(14) 0.387(10) Uani d . 1 . .
    O O1 1.1729(3) 0.07288(19) 0.9912(3) 0.0787(10) Uani d . 1 . .
loop_
    _atom_site_aniso_label
    _atom_site_aniso_U_11
    _atom_site_aniso_U_22
    _atom_site_aniso_U_33
    _atom_site_aniso_U_12
    _atom_site_aniso_U_13
    _atom_site_aniso_U_23
    Mn1 0.0513(5) 0.0471(5) 0.0521(5) 0.0032(3) 0.0152(4) -0.0035(3)
    C1 0.062(2) 0.057(2) 0.052(2) 0.0003(19) 0.0165(19) -0.0015(18)
    C2 0.056(2) 0.058(2) 0.055(2) 0.0046(19) 0.0136(18) 0.0003(18)
    C3 0.077(3) 0.055(2) 0.059(2) 0.014(2) 0.010(2) 0.0028(19)
    C4 0.076(3) 0.056(2) 0.069(3) 0.017(2) 0.021(2) 0.000(2)
    C5 0.057(2) 0.054(2) 0.060(2) 0.0050(18) 0.0173(19) -0.0075(18)
    C6 0.058(2) 0.049(2) 0.064(2) -0.0013(18) 0.0195(19) -0.0075(18)
    C7 0.057(2) 0.052(2) 0.059(2) 0.0011(18) 0.0225(19) -0.0026(18)
    C8 0.073(3) 0.054(2) 0.060(2) 0.003(2) 0.024(2) -0.0111(19)
    C9 0.066(3) 0.057(2) 0.053(2) 0.004(2) 0.0163(19) -0.0026(19)
    C10 0.058(2) 0.051(2) 0.053(2) -0.0007(19) 0.0185(19) -0.0005(17)
    C11 0.068(3) 0.050(2) 0.057(2) -0.0011(19) 0.016(2) -0.0018(18)
    C12 0.071(3) 0.071(3) 0.065(3) -0.001(2) 0.019(2) 0.005(2)
    C13 0.098(4) 0.078(3) 0.066(3) 0.001(3) 0.026(3) 0.010(2)
    C14 0.095(4) 0.089(4) 0.060(3) -0.005(3) 0.005(3) 0.008(3)
    C15 0.071(3) 0.086(4) 0.083(3) 0.008(3) 0.002(3) 0.004(3)
    C16 0.062(3) 0.078(3) 0.065(3) 0.003(2) 0.014(2) 0.002(2)
    C17 0.056(2) 0.054(2) 0.057(2) 0.0087(19) 0.0183(18) -0.0007(18)
    C18 0.067(3) 0.061(3) 0.092(3) 0.004(2) 0.026(2) -0.009(2)
    C19 0.073(3) 0.083(3) 0.098(4) 0.019(3) 0.038(3) 0.000(3)
    C20 0.115(5) 0.065(3) 0.070(3) 0.031(3) 0.035(3) -0.004(2)
    C21 0.095(4) 0.062(3) 0.093(4) 0.006(3) 0.031(3) -0.015(3)
    C22 0.074(3) 0.057(3) 0.093(3) -0.004(2) 0.030(3) -0.015(2)
    C23 0.187(9) 0.105(6) 0.404(18) -0.072(6) 0.210(11) -0.095(9)
    C24 0.39(2) 0.111(7) 0.234(13) -0.052(10) 0.170(13) -0.041(7)
    P1 0.0807(16) 0.1047(19) 0.1054(19) 0.0316(13) 0.0113(14) -0.0304(15)
    N1 0.0532(18) 0.0542(18) 0.0538(18) 0.0027(15) 0.0164(15) -0.0062(14)
    N2 0.0538(19) 0.0549(19) 0.0559(18) 0.0009(15) 0.0171(15) -0.0046(15)
    F1 0.216(9) 0.238(8) 0.206(8) -0.015(6) 0.080(7) -0.014(5)
    F2 0.338(16) 0.247(13) 0.40(2) 0.005(12) 0.030(15) -0.013(13)
    F3 0.346(19) 0.47(2) 0.288(18) 0.205(16) 0.030(14) 0.022(15)
    O1 0.0648(19) 0.0609(19) 0.116(3) -0.0143(15) 0.0377(19) -0.0146(18)
_geom_special_details
;
All e.s.d.'s (except the e.s.d. in the dihedral angle between two l.s. planes)
are estimated using the full covariance matrix. The cell e.s.d.'s are taken
into account individually in the estimation of e.s.d.'s in distances, angles
and torsion angles; correlations between e.s.d.'s in cell parameters are only
used when they are defined by crystal symmetry. An approximate (isotropic)
treatment of cell e.s.d.'s is used for estimating e.s.d.'s involving l.s.
planes.
;
loop_
    _geom_bond_atom_site_label_1
    _geom_bond_atom_site_label_2
    _geom_bond_site_symmetry_2
    _geom_bond_distance
    _geom_bond_publ_flag
    Mn1 N1 . 2.004(3) y
    Mn1 N1 3_757 2.004(3) ?
    Mn1 N2 . 2.018(3) y
    Mn1 N2 3_757 2.018(3) ?
    Mn1 O1 3_757 2.260(3) ?
    Mn1 O1 . 2.260(3) y
    C1 C10 3_757 1.395(6) ?
    C1 C2 . 1.403(6) ?
    C1 C11 . 1.504(6) ?
    C2 N1 . 1.369(5) ?
    C2 C3 . 1.432(6) ?
    C3 C4 . 1.331(6) ?
    C3 H3A . 0.9300 ?
    C4 C5 . 1.442(6) ?
    C4 H4A . 0.9300 ?
    C5 N1 . 1.386(5) ?
    C5 C6 . 1.393(6) ?
    C6 C7 . 1.388(6) ?
    C6 C17 . 1.497(5) ?
    C7 N2 . 1.381(5) ?
    C7 C8 . 1.425(6) ?
    C8 C9 . 1.348(6) ?
    C8 H8A . 0.9300 ?
    C9 C10 . 1.436(6) ?
    C9 H9A . 0.9300 ?
    C10 N2 . 1.387(5) ?
    C10 C1 3_757 1.395(6) ?
    C11 C12 . 1.385(6) ?
    C11 C16 . 1.385(6) ?
    C12 C13 . 1.378(7) ?
    C12 H12A . 0.9300 ?
    C13 C14 . 1.358(8) ?
    C13 H13A . 0.9300 ?
    C14 C15 . 1.373(8) ?
    C14 H14A . 0.9300 ?
    C15 C16 . 1.402(7) ?
    C15 H15A . 0.9300 ?
    C16 H16A . 0.9300 ?
    C17 C18 . 1.371(6) ?
    C17 C22 . 1.394(6) ?
    C18 C19 . 1.390(7) ?
    C18 H18A . 0.9300 ?
    C19 C20 . 1.375(8) ?
    C19 H19A . 0.9300 ?
    C20 C21 . 1.346(8) ?
    C20 H20A . 0.9300 ?
    C21 C22 . 1.377(7) ?
    C21 H21A . 0.9300 ?
    C22 H22A . 0.9300 ?
    C23 C24 . 1.358(11) ?
    C23 O1 . 1.388(8) ?
    C23 H23A . 0.9700 ?
    C23 H23B . 0.9700 ?
    C24 H24A . 0.9600 ?
    C24 H24B . 0.9600 ?
    C24 H24C . 0.9600 ?
    P1 F3 . 1.23(2) ?
    P1 F3 3_655 1.23(2) ?
    P1 F1 3_655 1.376(11) ?
    P1 F1 . 1.376(11) ?
    P1 F2 . 1.382(15) ?
    P1 F2 3_655 1.382(15) ?
loop_
    _geom_angle_atom_site_label_1
    _geom_angle_atom_site_label_2
    _geom_angle_atom_site_label_3
    _geom_angle_site_symmetry_1
    _geom_angle_site_symmetry_3
    _geom_angle
    _geom_angle_publ_flag
    N1 Mn1 N1 . 3_757 180.0000(10)
                                 ?
    N1 Mn1 N2 . . 90.13(13) y
    N1 Mn1 N2 3_757 . 89.87(13) ?
    N1 Mn1 N2 . 3_757 89.87(13) ?
    N1 Mn1 N2 3_757 3_757 90.13(13) ?
    N2 Mn1 N2 . 3_757 180.0000(10)
                                 ?
    N1 Mn1 O1 . 3_757 90.70(13) y
    N1 Mn1 O1 3_757 3_757 89.30(13) ?
    N2 Mn1 O1 . 3_757 90.25(13) y
    N2 Mn1 O1 3_757 3_757 89.75(13) ?
    N1 Mn1 O1 . . 89.30(13) ?
    N1 Mn1 O1 3_757 . 90.70(13) ?
    N2 Mn1 O1 . . 89.75(13) y
    N2 Mn1 O1 3_757 . 90.25(13) ?
    O1 Mn1 O1 3_757 . 180.0 ?
    C10 C1 C2 3_757 . 123.3(4) ?
    C10 C1 C11 3_757 . 119.2(4) ?
    C2 C1 C11 . . 117.5(4) ?
    N1 C2 C1 . . 126.2(4) ?
    N1 C2 C3 . . 109.7(4) ?
    C1 C2 C3 . . 124.1(4) ?
    C4 C3 C2 . . 107.6(4) ?
    C4 C3 H3A . . 126.2 ?
    C2 C3 H3A . . 126.2 ?
    C3 C4 C5 . . 107.7(4) ?
    C3 C4 H4A . . 126.1 ?
    C5 C4 H4A . . 126.1 ?
    N1 C5 C6 . . 126.7(4) ?
    N1 C5 C4 . . 108.7(3) ?
    C6 C5 C4 . . 124.6(4) ?
    C7 C6 C5 . . 123.8(4) ?
    C7 C6 C17 . . 119.9(4) ?
    C5 C6 C17 . . 116.3(4) ?
    N2 C7 C6 . . 125.6(4) ?
    N2 C7 C8 . . 109.6(3) ?
    C6 C7 C8 . . 124.8(4) ?
    C9 C8 C7 . . 108.0(4) ?
    C9 C8 H8A . . 126.0 ?
    C7 C8 H8A . . 126.0 ?
    C8 C9 C10 . . 107.0(4) ?
    C8 C9 H9A . . 126.5 ?
    C10 C9 H9A . . 126.5 ?
    N2 C10 C1 . 3_757 125.9(4) ?
    N2 C10 C9 . . 109.4(4) ?
    C1 C10 C9 3_757 . 124.7(4) ?
    C12 C11 C16 . . 118.4(4) ?
    C12 C11 C1 . . 123.1(4) ?
    C16 C11 C1 . . 118.4(4) ?
    C13 C12 C11 . . 121.1(5) ?
    C13 C12 H12A . . 119.4 ?
    C11 C12 H12A . . 119.4 ?
    C14 C13 C12 . . 120.4(5) ?
    C14 C13 H13A . . 119.8 ?
    C12 C13 H13A . . 119.8 ?
    C13 C14 C15 . . 120.0(5) ?
    C13 C14 H14A . . 120.0 ?
    C15 C14 H14A . . 120.0 ?
    C14 C15 C16 . . 120.2(5) ?
    C14 C15 H15A . . 119.9 ?
    C16 C15 H15A . . 119.9 ?
    C11 C16 C15 . . 119.8(5) ?
    C11 C16 H16A . . 120.1 ?
    C15 C16 H16A . . 120.1 ?
    C18 C17 C22 . . 118.2(4) ?
    C18 C17 C6 . . 120.8(4) ?
    C22 C17 C6 . . 121.0(4) ?
    C17 C18 C19 . . 120.4(5) ?
    C17 C18 H18A . . 119.8 ?
    C19 C18 H18A . . 119.8 ?
    C20 C19 C18 . . 120.0(5) ?
    C20 C19 H19A . . 120.0 ?
    C18 C19 H19A . . 120.0 ?
    C21 C20 C19 . . 120.2(5) ?
    C21 C20 H20A . . 119.9 ?
    C19 C20 H20A . . 119.9 ?
    C20 C21 C22 . . 120.4(5) ?
    C20 C21 H21A . . 119.8 ?
    C22 C21 H21A . . 119.8 ?
    C21 C22 C17 . . 120.8(5) ?
    C21 C22 H22A . . 119.6 ?
    C17 C22 H22A . . 119.6 ?
    C24 C23 O1 . . 128.0(9) ?
    C24 C23 H23A . . 105.3 ?
    O1 C23 H23A . . 105.3 ?
    C24 C23 H23B . . 105.3 ?
    O1 C23 H23B . . 105.3 ?
    H23A C23 H23B . . 106.0 ?
    C23 C24 H24A . . 109.5 ?
    C23 C24 H24B . . 109.5 ?
    H24A C24 H24B . . 109.5 ?
    C23 C24 H24C . . 109.5 ?
    H24A C24 H24C . . 109.5 ?
    H24B C24 H24C . . 109.5 ?
    F3 P1 F3 . 3_655 180(2) ?
    F3 P1 F1 . 3_655 92.8(9) ?
    F3 P1 F1 3_655 3_655 87.2(9) ?
    F3 P1 F1 . . 87.2(9) ?
    F3 P1 F1 3_655 . 92.8(9) ?
    F1 P1 F1 3_655 . 180.0(13) ?
    F3 P1 F2 . . 87.6(9) ?
    F3 P1 F2 3_655 . 92.4(9) ?
    F1 P1 F2 3_655 . 84.2(6) ?
    F1 P1 F2 . . 95.8(6) ?
    F3 P1 F2 . 3_655 92.4(9) ?
    F3 P1 F2 3_655 3_655 87.6(9) ?
    F1 P1 F2 3_655 3_655 95.8(6) ?
    F1 P1 F2 . 3_655 84.2(6) ?
    F2 P1 F2 . 3_655 180.0(3) ?
    C2 N1 C5 . . 106.2(3) ?
    C2 N1 Mn1 . . 127.3(3) ?
    C5 N1 Mn1 . . 126.3(3) ?
    C7 N2 C10 . . 105.9(3) ?
    C7 N2 Mn1 . . 127.2(3) ?
    C10 N2 Mn1 . . 126.7(3) ?
    C23 O1 Mn1 . . 127.0(4) ?
