# Supplementary material for: Bis(ethano­lato-κO)(5,10,15,20-tetra­phenyl­calix[4]pyrrole)manganese(III) hexa­fluoro­phosphate
Source: Acta Crystallogr Sect E Struct Rep Online. 2008 Sep 6;64(Pt 10):m1232. doi: 10.1107/S1600536808021879 (PMC2959478; doi:10.1107/S1600536808021879)
Supplement: Supplementary file 2 [file e-64-m1232-Isup2.hkl]

# 
# h,k,l, Fc-squared, Fo-squared, sigma(Fo-squared) and status flag 
# 
data_I
_shelx_title ' nizh-6 in P2(1)/n' 
_shelx_refln_list_code          4 
_shelx_F_calc_maximum      189.07 
_exptl_crystal_F_000       892.00 
_reflns_d_resolution_high  0.8409 
 
loop_ 
 _symmetry_equiv_pos_as_xyz 
 'x, y, z' 
 '-x+1/2, y+1/2, -z+1/2' 
 '-x, -y, -z' 
 'x-1/2, -y-1/2, z-1/2' 
 
_cell_length_a    10.7487 
_cell_length_b    16.8682 
_cell_length_c    11.9913 
_cell_angle_alpha  90.000 
_cell_angle_beta  109.412 
_cell_angle_gamma  90.000 
 
_shelx_F_squared_multiplier     1.000 
 
loop_ 
 _refln_index_h 
 _refln_index_k 
 _refln_index_l 
 _refln_F_squared_calc 
 _refln_F_squared_meas 
 _refln_F_squared_sigma 
 _refln_observed_status 
   4   0   0      742.71      736.26     30.93 o 
   6   0   0     3096.20     3289.21    126.95 o 
   8   0   0      838.38      654.76     37.25 o 
  10   0   0      281.67      311.49     23.18 o 
   2   1   0      146.10      107.09      8.10 o 
   3   1   0     2620.64     2779.29    109.24 o 
   4   1   0      535.15      583.21     34.04 o 
   5   1   0     2121.03     2248.63     66.61 o 
   6   1   0        2.17        1.21      3.21 o 
   7   1   0      386.44      453.71     18.45 o 
   8   1   0       10.16        4.77      7.62 o 
   9   1   0       24.60       24.44      8.58 o 
  10   1   0        1.84        0.00      4.13 o 
  11   1   0      106.74      153.75     22.02 o 
  12   1   0        4.07        2.49      4.56 o 
   0   2   0    24928.09    25450.80    287.43 o 
   1   2   0     3991.34     3793.65     78.36 o 
   2   2   0    23332.90    22388.09    352.42 o 
   3   2   0        3.24        3.70      5.19 o 
   4   2   0     1210.69     1301.42     55.91 o 
   5   2   0      254.05      307.98     13.18 o 
   6   2   0     1003.52      797.42     34.42 o 
   7   2   0       77.43      101.18     10.92 o 
   8   2   0      386.10      374.05     20.57 o 
   9   2   0      107.80      122.73     16.10 o 
  10   2   0      182.92      185.67     17.75 o 
  11   2   0        1.52       12.50      7.96 o 
   2   3   0      708.11      633.72     28.27 o 
   3   3   0      914.48      784.65     34.07 o 
   4   3   0      726.94      788.46     34.68 o 
   5   3   0       45.25       50.95      7.42 o 
   6   3   0       59.96       92.96     11.46 o 
   7   3   0       16.15        7.86      8.18 o 
   8   3   0      106.52      132.19     13.48 o 
   9   3   0       18.56       20.27      9.38 o 
  10   3   0       31.71       23.26     12.02 o 
  11   3   0       98.12      108.11     14.95 o 
   1   4   0     2746.27     2870.45    183.67 o 
   2   4   0     2554.31     2642.36    127.60 o 
   3   4   0      124.16      110.30      7.60 o 
   4   4   0     1395.09     1350.73     56.46 o 
   5   4   0       24.58       20.50      5.95 o 
   6   4   0      474.06      408.71     17.17 o 
   7   4   0       51.99       38.51      8.53 o 
   8   4   0      231.61      228.79     19.55 o 
   9   4   0        2.12        0.72      3.78 o 
  10   4   0      227.32      223.40     19.72 o 
  11   4   0       15.60       12.87      9.19 o 
   1   5   0       87.78      114.93      5.49 o 
   2   5   0     2125.32     2131.18     80.29 o 
   3   5   0     2128.05     1808.73     73.55 o 
   4   5   0      457.27      595.74     26.54 o 
   5   5   0       40.71       25.55      7.52 o 
   6   5   0       63.25       56.47      9.00 o 
   7   5   0        3.68        6.63      6.47 o 
   8   5   0       52.45       44.71     12.75 o 
   9   5   0      187.47      216.02     18.01 o 
  10   5   0       14.14       10.64      8.84 o 
  11   5   0        0.28        6.58      6.50 o 
   0   6   0      780.67      648.80     25.31 o 
   1   6   0      583.59      505.03     34.15 o 
   2   6   0     3903.42     3622.24    172.92 o 
   3   6   0     3649.95     3624.08    127.31 o 
   4   6   0     1102.94      955.67     44.79 o 
   5   6   0        1.99        5.00      4.97 o 
   6   6   0      410.07      424.89     19.04 o 
   7   6   0        9.06       19.58     11.17 o 
   8   6   0      802.24      798.03     49.07 o 
   9   6   0       17.86        4.14      6.19 o 
  10   6   0       22.50       11.91      9.58 o 
  11   6   0       11.19       16.47      9.42 o 
   1   7   0      458.67      391.45     11.37 o 
   2   7   0       10.70        3.47      4.44 o 
   3   7   0     2051.47     2085.40     85.61 o 
   4   7   0       80.73       97.25      9.25 o 
   5   7   0       52.85       58.27      8.73 o 
   6   7   0       36.76       33.40      7.56 o 
   7   7   0      173.90      140.03     14.18 o 
   8   7   0       26.23       27.74     13.30 o 
   9   7   0       56.84       75.84     15.89 o 
  10   7   0        0.20        0.00      5.58 o 
  11   7   0        0.44        1.97      5.68 o 
   1   8   0      520.43      625.77     22.67 o 
   2   8   0     2930.55     3087.91    119.95 o 
   3   8   0       25.48       27.91      8.52 o 
   4   8   0     1366.83     1240.56     58.14 o 
   5   8   0      171.13      160.78     13.01 o 
   6   8   0     1047.55     1029.30     52.14 o 
   7   8   0       10.77        3.02      7.20 o 
   8   8   0        5.81        4.12      5.09 o 
   9   8   0       13.77        5.13      6.83 o 
  10   8   0       87.72       70.55     18.81 o 
  11   8   0       27.78        6.96      9.16 o 
   1   9   0      178.08      156.62      7.48 o 
   2   9   0       13.67        9.48      5.96 o 
   3   9   0      927.98     1094.57     45.60 o 
   4   9   0        4.14        0.40      4.78 o 
   5   9   0       15.44       14.61      6.90 o 
   6   9   0       10.45       16.02      8.62 o 
   7   9   0        0.50        0.00      5.57 o 
   8   9   0       21.48       22.92     11.72 o 
   9   9   0       59.05       52.51     17.34 o 
  10   9   0       25.36       19.50     13.67 o 
   0  10   0     1800.56     1406.11     69.12 o 
   1  10   0      402.65      363.75     13.12 o 
   2  10   0     1326.01     1276.19     49.85 o 
   3  10   0      145.65      122.45     12.35 o 
   4  10   0      109.08       84.85     12.58 o 
   5  10   0       23.28       22.87      7.04 o 
   6  10   0       10.32        5.84      7.10 o 
   7  10   0      291.38      288.48     19.93 o 
   8  10   0      293.29      299.80     21.76 o 
   9  10   0       10.97        7.68      5.39 o 
  10  10   0       40.49       42.89     15.56 o 
   1  11   0       23.97       22.51      8.02 o 
   2  11   0        4.79        6.75      6.79 o 
   3  11   0       22.14       19.07      8.54 o 
   4  11   0       49.77       34.31      8.73 o 
   5  11   0       20.58        6.06      8.11 o 
   6  11   0       45.75       34.53     11.16 o 
   7  11   0       56.57       66.20     12.56 o 
   8  11   0        3.98        0.00      4.72 o 
   9  11   0        6.38        0.00      6.47 o 
  10  11   0        4.65        5.03      7.25 o 
   0  12   0     1481.13     1436.51     52.54 o 
   1  12   0       14.55       19.31      6.13 o 
   2  12   0      128.58      112.67     11.57 o 
   3  12   0        0.46        0.60      5.79 o 
   4  12   0        1.18        5.95      7.42 o 
   5  12   0       88.01       49.56     14.67 o 
   6  12   0      132.63      130.18     15.79 o 
   7  12   0       56.78       18.84     12.04 o 
   8  12   0      123.41      131.48     17.14 o 
   9  12   0        4.76        3.16      5.28 o 
   1  13   0      230.68      242.89     11.28 o 
   2  13   0        2.26        4.28      5.58 o 
   3  13   0       46.38       36.45     10.16 o 
   5  13   0       40.48       45.54     11.50 o 
   6  13   0       17.79        9.76      8.27 o 
   7  13   0       44.56       43.12     13.85 o 
   8  13   0        1.51        0.00      5.01 o 
   9  13   0        8.76        6.56      6.82 o 
   0  14   0      647.85      651.06     31.67 o 
   1  14   0      392.70      453.83     23.17 o 
   2  14   0       77.43       85.58     11.27 o 
   3  14   0        4.56        2.53      6.44 o 
   4  14   0      282.42      236.54     20.58 o 
   5  14   0       81.59       92.82     13.12 o 
   6  14   0      129.46      151.36     17.23 o 
   7  14   0       11.09        4.10      6.24 o 
   8  14   0       63.53       56.49     14.71 o 
   1  15   0       79.58       85.55     10.48 o 
   2  15   0       74.15       88.66     12.33 o 
   3  15   0      255.41      277.47     24.51 o 
   4  15   0       12.18        0.00      5.39 o 
   5  15   0      180.46      205.46     18.37 o 
   6  15   0        4.89        0.00      5.44 o 
   7  15   0        3.60        8.86      7.94 o 
   8  15   0        0.20        0.00      4.66 o 
   0  16   0      182.85      201.10     17.88 o 
   1  16   0      178.69      183.97     12.16 o 
   2  16   0       87.85       44.01     13.71 o 
   3  16   0       18.59       10.30      8.21 o 
   4  16   0      311.15      294.91     23.21 o 
   5  16   0       26.11        3.99      8.09 o 
   6  16   0       81.12       53.78     14.25 o 
   7  16   0        6.02        0.00      5.02 o 
   1  17   0       20.44       28.03      9.23 o 
   2  17   0       58.70       76.51     14.48 o 
   3  17   0      147.88      180.70     18.83 o 
   4  17   0       12.68        9.04      6.87 o 
   5  17   0       84.63      127.41     15.71 o 
   6  17   0        3.85        6.46      7.61 o 
   0  18   0        1.24        1.31      5.53 o 
   1  18   0       12.88        9.35      5.60 o 
   2  18   0       63.60       68.36     14.75 o 
   3  18   0        2.96        9.10      5.64 o 
   4  18   0      159.85      146.24     22.65 o 
   5  18   0       32.11       44.24     18.21 o 
   1  19   0       18.88       28.32     11.45 o 
   2  19   0        3.04        2.55      5.69 o 
   3  19   0        9.82       11.40      8.24 o 
   0  20   0       17.76       13.47     11.94 o 
 -11   0   1       13.15        3.10      5.46 o 
  -9   0   1      114.21      105.03     13.91 o 
  -7   0   1       46.23       54.94     10.09 o 
  -5   0   1     1857.02     1752.28     70.07 o 
  -3   0   1     3669.25     3688.60    143.00 o 
   3   0   1       64.31       67.65      6.52 o 
   5   0   1        1.50        0.65      4.12 o 
   7   0   1      831.00      894.56     44.09 o 
   9   0   1       23.84       20.96     13.08 o 
  11   0   1        8.37        0.58      7.13 o 
 -12   1   1      114.03      160.62     14.46 o 
 -11   1   1        5.56        1.41      6.02 o 
 -10   1   1       41.96       40.91      7.64 o 
  -9   1   1       28.14       42.12     16.40 o 
  -8   1   1      353.37      364.65     19.34 o 
  -7   1   1       12.50        7.42      4.43 o 
  -6   1   1     3367.44     3362.70     92.94 o 
  -5   1   1      892.14     1051.66     58.63 o 
  -4   1   1      885.10      917.58     45.81 o 
  -3   1   1     5089.49     5766.49    157.30 o 
  -2   1   1    35748.30    38409.27    384.56 o 
  -1   1   1     2460.23     2528.56     63.91 o 
   0   1   1    16927.89    12149.38   1442.68 o 
   1   1   1        4.07        1.93      1.19 o 
   3   1   1       91.09       81.65      4.73 o 
   4   1   1     1758.36     1856.29    116.49 o 
   5   1   1      417.10      439.30     11.92 o 
   6   1   1     3217.75     3369.61     92.45 o 
   7   1   1       48.45       62.61      6.73 o 
   8   1   1      399.26      397.79     15.27 o 
   9   1   1        0.85        0.00      2.92 o 
  10   1   1       89.01       73.22     10.41 o 
  11   1   1        0.03        0.00      3.09 o 
 -12   2   1        8.35        3.63      7.28 o 
 -11   2   1       89.59      123.15     15.55 o 
 -10   2   1      137.94      154.05     16.69 o 
  -9   2   1        6.14        0.34      5.23 o 
  -8   2   1        1.13        1.89      5.17 o 
  -7   2   1      552.77      603.54     25.84 o 
  -6   2   1      667.19      702.26     36.94 o 
  -5   2   1       12.35        6.63      6.09 o 
  -4   2   1     4174.07     4024.67    176.57 o 
  -3   2   1     6443.13     6734.47    201.47 o 
  -2   2   1    29523.11    35459.59    444.18 o 
   0   2   1      379.07      317.07     11.47 o 
   1   2   1     3514.87     2234.95    199.57 o 
   2   2   1     1727.82     1802.63     67.84 o 
   3   2   1      556.27      687.48     31.39 o 
   4   2   1       18.13        9.54      6.43 o 
   5   2   1     1125.67     1238.61     63.61 o 
   6   2   1       54.42       43.54      7.72 o 
   7   2   1      122.07      127.70     13.28 o 
   8   2   1       19.79       12.63      9.43 o 
   9   2   1       87.54      133.74     16.33 o 
  10   2   1       11.94       21.30      8.59 o 
  11   2   1        0.76        0.00      4.96 o 
 -12   3   1       60.89       62.48     15.92 o 
 -11   3   1        1.25        0.00      3.46 o 
 -10   3   1      272.20      275.11     20.43 o 
  -9   3   1       60.07       41.97     10.40 o 
  -8   3   1      513.78      587.72     26.30 o 
  -7   3   1       59.70       62.55      9.05 o 
  -6   3   1      838.35      725.86     31.47 o 
  -5   3   1      274.37      227.63     11.83 o 
  -4   3   1     2809.77     2878.89    106.67 o 
  -3   3   1     5063.80     5513.97    191.35 o 
  -2   3   1    25628.22    28300.87    418.58 o 
  -1   3   1     4550.24     5415.23    107.81 o 
   1   3   1    10842.92    12799.09    517.66 o 
   2   3   1    10650.72    10315.51    258.04 o 
   3   3   1      255.07      208.01     14.33 o 
   4   3   1     1296.42     1217.09     58.55 o 
   5   3   1       15.38       31.99      8.70 o 
   6   3   1     1145.22     1048.58     53.16 o 
   7   3   1       99.48       72.41      9.48 o 
   8   3   1      252.01      234.96     17.13 o 
  10   3   1      167.58      184.86     21.07 o 
  11   3   1        0.20        2.90      6.31 o 
 -12   4   1        0.34        4.95      7.02 o 
 -11   4   1       58.30       89.59     18.83 o 
 -10   4   1       21.52       11.79      9.10 o 
  -9   4   1      161.38      122.08     15.51 o 
  -8   4   1        0.35        2.47      5.01 o 
  -7   4   1       42.39       55.34     10.08 o 
  -6   4   1     1227.61     1360.46     53.56 o 
  -5   4   1     1956.21     2021.80     90.93 o 
  -4   4   1     3045.30     2847.82    110.21 o 
  -3   4   1     5142.02     4574.14    184.44 o 
  -2   4   1      132.76      172.47      8.65 o 
  -1   4   1     1455.75      965.58     29.06 o 
   0   4   1     2890.43     2888.62    120.56 o 
   1   4   1     3522.97     3239.75    127.99 o 
   2   4   1      393.60      382.71     21.72 o 
   3   4   1     1516.11     1306.43     53.09 o 
   4   4   1      333.93      355.46     18.02 o 
   5   4   1       48.37       38.68      6.67 o 
   6   4   1       53.39       47.31      9.41 o 
   7   4   1        3.04        9.55      7.67 o 
   8   4   1      253.18      263.97     18.37 o 
   9   4   1       61.59       59.45     16.07 o 
  10   4   1        0.16        2.26      4.73 o 
  11   4   1       25.06       36.82     14.09 o 
 -11   5   1        9.31       12.87      8.78 o 
 -10   5   1      203.48      246.61     20.84 o 
  -9   5   1        7.68        0.27      5.40 o 
  -8   5   1      267.51      266.34     17.81 o 
  -7   5   1      121.35       98.44     12.34 o 
  -6   5   1      375.58      288.98     20.96 o 
  -5   5   1       33.45       46.56      9.09 o 
  -4   5   1     3385.10     3179.60    127.08 o 
  -3   5   1       75.56       87.75      8.10 o 
  -2   5   1        3.74        6.94      5.31 o 
  -1   5   1     2120.62     1916.43     52.39 o 
   0   5   1    18755.00    20089.08    373.26 o 
   1   5   1     1140.17     1170.95     33.82 o 
   2   5   1     1424.33     1500.32     61.48 o 
   3   5   1       49.37       54.21      6.50 o 
   4   5   1     2460.50     2252.67     92.32 o 
   5   5   1      192.94      191.62     12.36 o 
   6   5   1      131.65      107.48     12.04 o 
   7   5   1        6.53       18.05      7.88 o 
   8   5   1      284.05      248.20     18.47 o 
   9   5   1      103.52      120.97     14.52 o 
  10   5   1       64.71       77.59     16.18 o 
  11   5   1        0.21        1.49      5.23 o 
 -11   6   1        6.30        6.26      6.14 o 
 -10   6   1       26.78       23.19      8.74 o 
  -9   6   1        5.99        9.52      5.91 o 
  -8   6   1      409.02      434.18     26.72 o 
  -7   6   1      141.28      170.54     13.61 o 
  -6   6   1       33.70       18.37     12.10 o 
  -5   6   1     1506.93     1547.46     66.27 o 
  -4   6   1      123.65      140.86      9.65 o 
  -3   6   1       77.81      111.44      8.36 o 
  -2   6   1     1207.53     1486.33     66.34 o 
  -1   6   1        5.04        3.04      2.91 o 
   0   6   1      528.14      471.67     22.85 o 
   1   6   1      105.20      140.10      5.90 o 
   2   6   1      414.27      412.36     20.52 o 
   3   6   1     1795.07     1816.06     73.76 o 
   4   6   1       24.81       10.82      6.52 o 
   5   6   1        7.92        4.89      5.40 o 
   6   6   1      300.85      287.71     16.59 o 
   7   6   1        7.48       11.49      7.70 o 
   8   6   1        4.27       16.77      8.78 o 
   9   6   1       33.86       19.80     12.59 o 
  10   6   1       14.65       10.30      8.21 o 
  11   6   1       28.58       27.48     13.14 o 
 -11   7   1        3.31        5.28      7.25 o 
 -10   7   1       36.51       35.87     11.15 o 
  -9   7   1      145.04      163.80     18.05 o 
  -8   7   1      448.81      472.64     24.98 o 
  -7   7   1       99.41       92.02     11.69 o 
  -6   7   1       13.57       16.28      7.28 o 
  -5   7   1       22.53       10.94      8.89 o 
  -4   7   1      387.61      328.93     15.10 o 
  -3   7   1      254.71      368.18     15.78 o 
  -2   7   1      777.42      589.21     24.64 o 
   0   7   1     4881.02     4855.52    208.65 o 
   2   7   1     2970.07     2981.17    111.47 o 
   3   7   1      287.09      322.20     13.89 o 
   4   7   1      502.07      422.71     17.67 o 
   5   7   1      124.80      150.24     11.70 o 
   6   7   1      179.43      197.10     16.41 o 
   7   7   1      123.61      131.25     13.21 o 
   8   7   1      395.13      418.05     25.77 o 
   9   7   1        1.10        3.14      4.50 o 
  10   7   1       74.56       75.58     14.08 o 
 -11   8   1       23.89       19.59     12.02 o 
 -10   8   1       10.60        5.11      6.34 o 
  -9   8   1       11.48       10.18      8.06 o 
  -8   8   1      228.07      194.86     19.11 o 
  -7   8   1       89.28      101.51     15.52 o 
  -6   8   1       37.20       51.22      8.59 o 
  -5   8   1       13.55       13.51     10.15 o 
  -4   8   1      561.70      623.24     30.31 o 
  -3   8   1     1574.07     1645.85     67.37 o 
  -2   8   1        4.43        1.27      3.78 o 
  -1   8   1      852.77      960.37     29.86 o 
   0   8   1      106.29      117.72      6.32 o 
   1   8   1     1836.22     1843.44    101.92 o 
   2   8   1     1146.75     1308.18     58.67 o 
   3   8   1       66.13       60.02      7.54 o 
   4   8   1       76.64       60.49     10.05 o 
   5   8   1      468.71      538.79     22.07 o 
   6   8   1       73.74      107.54     12.05 o 
   7   8   1       93.34      102.49     12.72 o 
   8   8   1        9.57       12.06      8.00 o 
   9   8   1        2.37        3.08      6.36 o 
  10   8   1       73.86      115.36     16.85 o 
 -11   9   1        2.09        5.40      6.74 o 
 -10   9   1       47.15       43.66     13.17 o 
  -9   9   1        3.84        0.00      4.49 o 
  -8   9   1       72.67       60.63     12.98 o 
  -7   9   1      286.74      293.72     20.21 o 
  -6   9   1       11.00       17.29      7.38 o 
  -5   9   1       52.85       60.24      9.47 o 
  -4   9   1      915.17      737.92     45.77 o 
  -3   9   1       33.54       30.68     10.20 o 
  -2   9   1      797.53      727.28     30.70 o 
  -1   9   1     2145.23     2425.29     81.14 o 
   0   9   1     1156.48      771.90     33.75 o 
   1   9   1       75.49       86.93      5.88 o 
   2   9   1      126.33      146.63     11.23 o 
   3   9   1      146.97      159.69     12.95 o 
   4   9   1     1255.72     1173.88     57.00 o 
   5   9   1       64.27       56.69     10.36 o 
   6   9   1      461.49      549.81     24.22 o 
   7   9   1      196.33      210.32     17.45 o 
   8   9   1      179.24      205.50     17.95 o 
   9   9   1       25.59       36.30     11.96 o 
  10   9   1       76.76       59.43     16.50 o 
 -10  10   1       42.29       33.29     12.08 o 
  -9  10   1        0.23        2.72      5.07 o 
  -8  10   1       22.52       12.37      7.38 o 
  -7  10   1       37.48       17.58     10.05 o 
  -6  10   1       60.90       63.58     11.70 o 
  -5  10   1        0.57        0.00      4.43 o 
  -4  10   1      113.21      105.20     11.85 o 
  -3  10   1       40.89       37.33     11.10 o 
  -2  10   1        2.03        0.00      4.20 o 
  -1  10   1      113.35      154.54      9.26 o 
   0  10   1      366.29      367.65     12.67 o 
   1  10   1      298.10      307.97     10.67 o 
   2  10   1      238.71      311.47     15.76 o 
   3  10   1      676.38      751.60     31.71 o 
   4  10   1      262.36      239.57     15.58 o 
   5  10   1      191.98      214.93     15.49 o 
   6  10   1      216.11      198.56     16.44 o 
   7  10   1        5.10        0.00      4.43 o 
   8  10   1       18.59       17.02      8.61 o 
   9  10   1      103.55      101.88     18.54 o 
  10  10   1       17.29       17.05     10.27 o 
 -10  11   1       27.74       24.60     10.83 o 
  -9  11   1        3.93        0.00      4.89 o 
  -8  11   1       56.43       73.39     12.83 o 
  -7  11   1        3.36        3.36      5.96 o 
  -6  11   1      305.80      326.86     21.23 o 
  -5  11   1       16.67       16.65      8.30 o 
  -4  11   1      252.78      257.94     15.27 o 
  -3  11   1        9.74        0.20      5.44 o 
  -2  11   1      997.68      830.07     34.00 o 
  -1  11   1      173.98      200.52      9.14 o 
   0  11   1      243.35      275.40     10.96 o 
   1  11   1      266.04      293.04     10.70 o 
   2  11   1      299.76      224.97     14.44 o 
   3  11   1       88.61      101.89     10.96 o 
   4  11   1      131.10      130.11     13.49 o 
   5  11   1       79.20       64.45      9.80 o 
   6  11   1      249.49      291.67     18.61 o 
   7  11   1        0.00        4.11      6.13 o 
   8  11   1      302.96      302.69     24.39 o 
   9  11   1        6.34        7.42      7.16 o 
  -9  12   1       15.13       10.84      8.30 o 
  -8  12   1       15.42        7.59      7.48 o 
  -7  12   1       92.12       96.19     14.93 o 
  -6  12   1       16.23        3.41      6.54 o 
  -5  12   1       34.27       16.60     10.88 o 
  -4  12   1      109.45      137.51     13.84 o 
  -3  12   1        0.77        0.88      3.91 o 
  -2  12   1       55.71       45.38     13.87 o 
  -1  12   1      599.24      622.79     32.73 o 
   0  12   1       68.72       58.13      8.19 o 
   1  12   1      240.15      234.65     10.80 o 
   2  12   1       18.47       16.77      7.36 o 
   3  12   1       93.55       79.00     11.60 o 
   4  12   1        0.96        0.00      5.09 o 
   6  12   1      136.80      126.31     17.71 o 
   7  12   1      225.84      259.31     18.92 o 
   8  12   1        0.23        0.94      4.86 o 
   9  12   1       19.87       31.07      9.66 o 
  -9  13   1        1.55        0.00      4.47 o 
  -8  13   1       33.67       29.17     12.04 o 
  -7  13   1       18.22        9.66      9.08 o 
  -6  13   1      615.32      692.42     31.10 o 
  -5  13   1      141.07      141.48     15.59 o 
  -4  13   1       56.14       43.73      9.81 o 
  -3  13   1       45.00       44.90      9.88 o 
  -2  13   1       78.86       78.28     12.41 o 
  -1  13   1       11.41        2.70      5.45 o 
   0  13   1     1044.36     1004.00     31.88 o 
   1  13   1      308.53      386.77     15.92 o 
   2  13   1      266.79      282.12     18.72 o 
   3  13   1       35.38       16.92     10.71 o 
   4  13   1        3.34        0.72      5.84 o 
   5  13   1       18.43        6.37      7.21 o 
   6  13   1      346.62      423.72     22.54 o 
   7  13   1        4.06        3.65      6.98 o 
   8  13   1       24.17       13.49      9.02 o 
  -8  14   1       10.20        0.00      6.13 o 
  -7  14   1       15.31       20.58     12.24 o 
  -6  14   1      101.74       94.73     15.22 o 
  -5  14   1      158.68      213.55     16.74 o 
  -4  14   1       89.92       75.22     11.14 o 
  -3  14   1       29.20       48.11     13.96 o 
  -2  14   1        7.64        4.33      8.34 o 
  -1  14   1       37.25       41.53     14.75 o 
   0  14   1      216.30      229.18     12.07 o 
   1  14   1       59.35       72.86      8.35 o 
   2  14   1      529.94      608.64     38.48 o 
   3  14   1        4.50        8.49      6.30 o 
   4  14   1       65.79       46.83     11.45 o 
   5  14   1       31.38       28.25     10.40 o 
   6  14   1        3.49        0.00      5.00 o 
   7  14   1       55.66       48.72     12.60 o 
   8  14   1        0.00        1.68      5.34 o 
  -8  15   1       19.26        5.21      7.45 o 
  -7  15   1       18.00       10.24      8.62 o 
  -6  15   1       41.42       48.54     12.35 o 
  -5  15   1       16.30       16.27      9.79 o 
  -4  15   1      349.28      350.54     24.08 o 
  -3  15   1        3.15        4.79      5.66 o 
  -2  15   1      155.59      139.85     15.85 o 
  -1  15   1       21.32       10.85      5.31 o 
   1  15   1        0.40        0.93      3.20 o 
   2  15   1      501.20      559.19     25.51 o 
   3  15   1       56.32       71.58     14.33 o 
   4  15   1      254.82      302.15     19.01 o 
   5  15   1        9.64        0.00      5.95 o 
   6  15   1       50.90       40.09     13.37 o 
   7  15   1        0.17        5.01      6.02 o 
  -7  16   1        0.36        2.45      6.01 o 
  -6  16   1       29.23        5.58      8.52 o 
  -5  16   1       88.79      107.35     15.29 o 
  -4  16   1       13.20       11.42      8.43 o 
  -3  16   1       55.36      108.29     19.04 o 
  -2  16   1        0.24       11.10      7.55 o 
  -1  16   1       12.96        8.82      5.16 o 
   0  16   1       22.50       19.23      7.09 o 
   1  16   1      135.22      166.19     11.54 o 
   2  16   1        1.09        2.06      5.53 o 
   3  16   1      277.26      349.82     25.65 o 
   4  16   1        0.25        0.00      4.77 o 
   5  16   1        0.22        1.06      4.52 o 
   6  16   1        1.26        4.90      5.84 o 
  -6  17   1       53.12       55.61     15.09 o 
  -5  17   1        5.92        0.00      5.47 o 
  -4  17   1       40.69       23.18     11.87 o 
  -3  17   1        0.19        0.00      4.89 o 
  -2  17   1       83.94       63.33     15.75 o 
  -1  17   1        6.35        9.04      5.23 o 
   0  17   1      124.48      105.66     12.14 o 
   1  17   1       77.94       84.56      9.79 o 
   2  17   1      425.16      518.82     27.95 o 
   3  17   1       44.24       50.47     13.89 o 
   4  17   1       90.45       72.30     15.05 o 
   5  17   1        7.77        2.02      5.45 o 
   6  17   1       64.22       77.45     14.48 o 
  -5  18   1       15.89        6.02      7.73 o 
  -4  18   1        0.04        3.05      4.83 o 
  -3  18   1        4.61       11.02      5.94 o 
  -2  18   1       29.63       13.17      9.77 o 
  -1  18   1       98.53      125.68     13.36 o 
   0  18   1        6.63        3.30      4.54 o 
   1  18   1       44.11       60.47      9.78 o 
   2  18   1       22.98       20.04      8.74 o 
   3  18   1      147.03      176.17     19.12 o 
  -4  19   1       11.07       20.23      8.98 o 
  -3  19   1        6.08        5.38      5.64 o 
  -2  19   1       38.46       22.59     12.38 o 
  -1  19   1        2.11        0.00      4.12 o 
   0  19   1      115.42      133.37     12.23 o 
   1  19   1       33.66       22.68     10.99 o 
   2  19   1       62.34       29.56     13.51 o 
   3  19   1       16.87        8.43      8.66 o 
   0  20   1        0.73        0.94      5.02 o 
 -12   0   2        8.40       18.39      8.77 o 
 -10   0   2      150.04      181.11     19.16 o 
  -8   0   2      543.99      571.29     28.98 o 
  -6   0   2      891.08      771.84     37.31 o 
  -4   0   2       13.94        9.76      4.75 o 
   0   0   2    16730.58    15437.07    177.25 o 
   2   0   2     2181.79     1771.46     67.47 o 
   4   0   2     2404.68     2505.66    100.35 o 
   6   0   2     1570.31     1540.56     67.26 o 
   8   0   2      195.21      164.99     15.45 o 
  10   0   2       13.35        9.68      7.47 o 
 -12   1   2       20.98       20.69      6.32 o 
 -11   1   2       47.80       47.16      9.70 o 
 -10   1   2       23.69       10.18      8.21 o 
  -9   1   2       37.19       25.23     11.13 o 
  -8   1   2       65.36       55.81      8.14 o 
  -7   1   2      391.30      429.34     14.81 o 
  -6   1   2       94.88      133.65     11.96 o 
  -5   1   2      921.89      852.59     26.50 o 
  -4   1   2      507.03      541.80     18.38 o 
  -3   1   2     2978.17     2385.78     68.80 o 
   0   1   2     2242.66     2647.95     49.54 o 
   1   1   2     5743.96     5016.72     90.69 o 
   2   1   2        4.89        9.17      3.12 o 
   3   1   2      297.76      396.87     31.02 o 
   4   1   2      779.85      914.78     30.36 o 
   5   1   2      101.30      100.12      8.02 o 
   6   1   2      468.91      492.77     14.27 o 
   7   1   2        8.41        4.71      4.99 o 
   8   1   2        0.30        0.00      4.64 o 
   9   1   2        0.97        5.73      4.49 o 
  10   1   2        0.80        0.00      3.40 o 
  11   1   2        0.13        0.00      3.35 o 
 -12   2   2       45.43       70.79     13.51 o 
 -11   2   2        2.27        4.45      6.01 o 
 -10   2   2      234.75      263.78     21.97 o 
  -9   2   2        3.46        0.00      5.68 o 
  -8   2   2      853.88     1050.20     48.30 o 
  -7   2   2      346.37      370.62     18.09 o 
  -6   2   2      408.73      296.96     14.15 o 
  -5   2   2        1.16        3.39      4.13 o 
  -4   2   2     3107.61     2996.37    107.64 o 
  -3   2   2     5126.23     6284.30    197.58 o 
  -2   2   2     6399.57     4482.32    154.33 o 
  -1   2   2      426.82      309.44     10.48 o 
   0   2   2     9567.58     8468.02    262.29 o 
   1   2   2        2.13        3.91      3.29 o 
   2   2   2     3665.03     3315.51    149.79 o 
   3   2   2        3.73        5.31      4.88 o 
   4   2   2     2420.72     2471.73     99.78 o 
   5   2   2      299.89      340.48     15.49 o 
   6   2   2      955.13      937.18     52.98 o 
   7   2   2        4.59       12.00      8.50 o 
   8   2   2      281.90      303.65     20.60 o 
   9   2   2       19.55        8.91      7.06 o 
  11   2   2       52.10       91.42     19.52 o 
 -12   3   2        0.00        1.82      4.37 o 
 -11   3   2       36.70       33.89     10.46 o 
 -10   3   2        8.41       19.96      9.32 o 
  -9   3   2       86.02       75.96     14.74 o 
  -8   3   2       67.79       66.07     13.30 o 
  -7   3   2      370.69      364.16     17.03 o 
  -6   3   2       75.83       83.60      9.31 o 
  -5   3   2     2103.25     2104.56     86.74 o 
  -4   3   2     5159.10     4866.43    199.60 o 
  -3   3   2     4394.86     5088.66    184.93 o 
  -2   3   2      609.92      451.70     22.21 o 
  -1   3   2     8026.69     7662.42    271.07 o 
   0   3   2     3708.93     4312.34    177.77 o 
   1   3   2     2357.01     2565.52    128.47 o 
   2   3   2      130.13      143.68      8.40 o 
   3   3   2     1291.30     1237.81     42.70 o 
   4   3   2      443.62      408.62     17.07 o 
   5   3   2      401.70      414.08     18.56 o 
   6   3   2       24.82       27.94      7.94 o 
   7   3   2       21.34       15.23      9.27 o 
   8   3   2      223.06      204.70     15.93 o 
  10   3   2       63.37       83.44     16.63 o 
  11   3   2        0.12        0.00      4.02 o 
 -12   4   2       42.91       36.41     14.50 o 
 -11   4   2       24.37       37.52     11.16 o 
 -10   4   2      234.55      279.82     24.26 o 
  -9   4   2        0.01        0.00      3.86 o 
  -8   4   2      354.60      391.28     22.19 o 
  -7   4   2      509.42      544.74     28.51 o 
  -6   4   2     1456.56     1297.08     60.37 o 
  -5   4   2     5188.44     5687.71    254.58 o 
  -4   4   2     7562.48     7979.94    269.41 o 
  -3   4   2      463.84      536.88     29.40 o 
  -2   4   2     5103.65     4636.09    176.15 o 
  -1   4   2      587.68      641.20     64.03 o 
   0   4   2     5116.04     4873.72    171.29 o 
   1   4   2      295.41      208.41     10.61 o 
   2   4   2      886.81     1027.22     41.86 o 
   3   4   2     1166.13     1181.64     55.28 o 
   4   4   2     1525.14     1483.91     56.47 o 
   5   4   2        0.01        1.40      4.24 o 
   6   4   2      623.64      550.19     23.37 o 
   7   4   2      146.54      167.62     13.72 o 
   8   4   2      126.78      125.06     14.13 o 
   9   4   2       19.49       10.45      8.12 o 
  10   4   2       37.01       25.27     10.91 o 
  11   4   2       17.86       11.40      8.09 o 
 -12   5   2       24.15       18.60      9.86 o 
 -11   5   2        3.86       14.62      9.45 o 
 -10   5   2       17.28        5.66      6.45 o 
  -9   5   2      129.10       76.80     16.87 o 
  -8   5   2      189.99      198.08     15.01 o 
  -7   5   2        5.31        4.93      7.50 o 
  -6   5   2      511.84      513.67     19.30 o 
  -5   5   2     1553.45     1498.67     64.02 o 
  -4   5   2     1817.07     1863.69     75.19 o 
  -3   5   2     4161.02     3532.66    174.66 o 
  -1   5   2        5.04       13.95      4.04 o 
   0   5   2      196.67      192.11     58.20 o 
   1   5   2     2350.41     2221.64     61.27 o 
   2   5   2      451.97      412.43     21.49 o 
   3   5   2     1050.49     1053.45     43.99 o 
   4   5   2       17.39       10.67      5.65 o 
   5   5   2        3.12        2.59      4.89 o 
   6   5   2       60.99       60.75      9.63 o 
   7   5   2      329.61      414.71     21.14 o 
   8   5   2       58.67       62.13     10.81 o 
   9   5   2        0.25        7.29      6.12 o 
  10   5   2        1.56        0.00      5.68 o 
 -11   6   2       70.69      105.18     18.15 o 
 -10   6   2       15.51       13.55     10.38 o 
  -9   6   2        3.07       11.73      6.70 o 
  -8   6   2       91.98      118.14     14.27 o 
  -7   6   2        7.43        8.04      8.19 o 
  -6   6   2     2063.34     2036.58     93.19 o 
  -5   6   2      555.09      613.85     30.55 o 
  -4   6   2      470.32      399.66     20.81 o 
  -3   6   2     1093.74     1288.46     57.98 o 
  -2   6   2     2401.29     1967.30     83.64 o 
  -1   6   2      327.54      308.75     10.36 o 
   0   6   2        6.18        0.00      9.41 o 
   1   6   2       60.56       87.43      5.22 o 
   2   6   2     2188.20     2300.04     90.90 o 
   3   6   2      351.91      339.06     18.24 o 
   4   6   2      537.58      398.74     18.97 o 
   5   6   2        7.40       11.83      6.24 o 
   6   6   2      247.81      274.05     16.48 o 
   7   6   2      327.03      331.75     19.37 o 
   8   6   2      157.52      133.70     14.86 o 
  10   6   2       87.56       85.35     16.69 o 
 -11   7   2        8.12        3.09      6.14 o 
 -10   7   2        0.06        5.21      6.32 o 
  -9   7   2       22.89       25.09      8.58 o 
  -8   7   2      316.22      293.51     19.62 o 
  -7   7   2      319.49      263.89     17.38 o 
  -6   7   2       32.06       33.02      9.34 o 
  -5   7   2       43.36       37.89      6.65 o 
  -4   7   2      204.82      212.42     11.54 o 
  -3   7   2        1.83        0.00      3.35 o 
  -2   7   2     1093.90     1040.71     44.97 o 
  -1   7   2      373.15      377.92     22.80 o 
   0   7   2     1889.58     1908.75     78.85 o 
   1   7   2       38.29       24.61      4.16 o 
   2   7   2      162.36      139.53     10.08 o 
   3   7   2      976.73      850.84     38.50 o 
   4   7   2      268.02      264.42     14.08 o 
   5   7   2      124.85      127.53     14.91 o 
   6   7   2        7.13        5.51      6.56 o 
   7   7   2       26.82       24.35      9.15 o 
   8   7   2       51.91       75.12     13.83 o 
   9   7   2       94.28      150.65     16.39 o 
  10   7   2        4.25        5.09      6.58 o 
 -11   8   2        1.96        1.34      4.97 o 
 -10   8   2        5.86       12.74      6.71 o 
  -9   8   2        6.97        4.70      4.88 o 
  -8   8   2      278.85      327.10     19.94 o 
  -7   8   2      193.26      198.59     17.15 o 
  -6   8   2       27.37       38.39      9.81 o 
  -5   8   2      128.32      127.51     10.56 o 
  -4   8   2      432.29      366.15     15.98 o 
  -3   8   2      147.00      115.16      9.75 o 
  -2   8   2     1819.94     1663.61     74.63 o 
  -1   8   2      231.51      218.64      8.31 o 
   0   8   2        5.29        6.11      3.52 o 
   1   8   2        7.92        7.33      4.59 o 
   2   8   2     1705.61     1861.19     81.01 o 
   3   8   2      720.76      680.85     34.24 o 
   4   8   2     1443.25     1383.81     53.82 o 
   5   8   2        3.66       11.39      6.10 o 
   6   8   2      377.11      448.52     23.98 o 
   7   8   2        0.06        2.23      5.15 o 
   8   8   2      268.40      290.48     19.47 o 
   9   8   2        8.80        5.63      6.37 o 
  10   8   2       69.03       58.98     15.48 o 
 -11   9   2        5.41        6.13      7.96 o 
 -10   9   2        3.09        7.65      7.82 o 
  -9   9   2       91.20       80.68     12.81 o 
  -8   9   2       79.25       77.06     11.74 o 
  -7   9   2       11.65       15.39      8.72 o 
  -6   9   2        9.16        9.07      6.25 o 
  -5   9   2       23.35       29.21      7.79 o 
  -4   9   2       42.07       35.11      7.99 o 
  -3   9   2      832.96      904.80     37.94 o 
  -2   9   2      111.79       92.28      9.67 o 
  -1   9   2      368.79      387.50     11.11 o 
   0   9   2     1576.16     1837.77     77.58 o 
   1   9   2      124.97      130.53      7.21 o 
   2   9   2      721.48      685.18     29.85 o 
   3   9   2      604.83      651.86     36.43 o 
   4   9   2       51.19       40.98      8.70 o 
   5   9   2       34.62       25.43     11.11 o 
   6   9   2       43.21       85.80     15.18 o 
   7   9   2      286.85      327.62     21.60 o 
   8   9   2       48.27       35.94     15.81 o 
   9   9   2       54.50       75.31     14.68 o 
  10   9   2        3.54        6.12      7.28 o 
 -10  10   2       69.09      112.49     17.73 o 
  -9  10   2        9.21        4.16      6.32 o 
  -8  10   2      181.24      251.83     18.22 o 
  -7  10   2        3.76        0.00      5.69 o 
  -6  10   2      175.28      161.36     14.50 o 
  -5  10   2       63.98       50.19     10.21 o 
  -4  10   2      503.26      476.39     22.75 o 
  -3  10   2       71.83       72.49      9.53 o 
  -2  10   2     2070.59     2055.42     86.31 o 
  -1  10   2      317.42      377.30     11.46 o 
   0  10   2      788.83      668.50     38.14 o 
   1  10   2        6.88        1.07      2.78 o 
   2  10   2     1411.52     1236.38     60.11 o 
   3  10   2       14.13       12.90      9.30 o 
   4  10   2     1523.09     1658.03     70.91 o 
   5  10   2       29.57       14.49      9.93 o 
   6  10   2      453.66      552.95     25.95 o 
   7  10   2       33.62       36.97     10.09 o 
   8  10   2      182.33      166.63     21.89 o 
   9  10   2        6.96        1.64      5.54 o 
 -10  11   2       10.94       14.46      9.47 o 
  -9  11   2       49.37       60.04     17.40 o 
  -8  11   2       83.97      118.47     17.29 o 
  -7  11   2      180.41      198.08     19.32 o 
  -6  11   2        6.15        1.96      4.93 o 
  -5  11   2       84.27      101.63     12.32 o 
  -4  11   2      128.29      150.44     14.25 o 
  -3  11   2      143.67      183.50     13.25 o 
  -2  11   2       71.47       47.33     11.21 o 
  -1  11   2     1199.79     1360.97     64.57 o 
   0  11   2       71.33       83.07      7.42 o 
   1  11   2       26.71       23.69      8.36 o 
   2  11   2      115.83      167.18     13.05 o 
   3  11   2      215.28      223.09     14.93 o 
   4  11   2       19.53       13.67      8.88 o 
   5  11   2       79.26       62.31     10.88 o 
   6  11   2       23.61       11.96      9.27 o 
   7  11   2       87.94      106.21     13.37 o 
   8  11   2       21.36       23.20     14.00 o 
   9  11   2       18.63       19.78     11.26 o 
 -10  12   2       26.63       13.79      9.01 o 
  -9  12   2        7.63       10.79      7.48 o 
  -8  12   2      187.39      207.61     20.38 o 
  -7  12   2        9.32        0.00      4.39 o 
  -6  12   2      561.00      563.59     27.72 o 
  -5  12   2        1.82        0.00      5.48 o 
  -4  12   2       62.88       55.67     14.20 o 
  -3  12   2      140.89      180.44     14.46 o 
  -2  12   2      624.33      650.55     23.38 o 
  -1  12   2        8.79        9.86      5.94 o 
   0  12   2     3002.36     3158.16    120.96 o 
   1  12   2       61.59       78.33      7.72 o 
   2  12   2      542.77      572.76     23.19 o 
   3  12   2       17.20       12.83      8.23 o 
   4  12   2       72.58       85.77     11.84 o 
   5  12   2        4.07        5.55      5.84 o 
   6  12   2      581.61      712.18     32.79 o 
   7  12   2        3.37        0.77      5.33 o 
   8  12   2       12.82        6.47      7.53 o 
  -8  13   2       38.31       21.31     10.45 o 
  -7  13   2       98.60       82.56     18.09 o 
  -6  13   2       30.08       12.06      9.35 o 
  -5  13   2      361.49      406.91     23.15 o 
  -4  13   2        0.74        1.87      5.90 o 
  -3  13   2       56.25       53.75     11.37 o 
  -2  13   2        4.32        0.00      5.71 o 
  -1  13   2       17.92       10.89      6.92 o 
   0  13   2      380.92      413.42     25.31 o 
   1  13   2     1156.64     1226.71     65.56 o 
   2  13   2       20.65       32.23      9.56 o 
   3  13   2        0.66        0.10      5.08 o 
   4  13   2        9.71        9.79      6.11 o 
   5  13   2      157.11      164.28     16.35 o 
   6  13   2       85.11       55.18     13.19 o 
   7  13   2        3.90        1.99      4.51 o 
   8  13   2        6.69       18.87      9.50 o 
  -9  14   2        5.33        1.77      6.70 o 
  -8  14   2       25.03        8.72      8.02 o 
  -7  14   2       11.33        8.73      7.68 o 
  -6  14   2      114.78      128.32     15.04 o 
  -5  14   2        1.19        0.53      4.18 o 
  -4  14   2      124.33       98.34     13.94 o 
  -3  14   2       88.36       71.93     12.35 o 
  -2  14   2      110.55      105.24     14.37 o 
  -1  14   2       49.43       35.54      7.38 o 
   0  14   2     1340.94     1455.35     41.65 o 
   1  14   2       63.56       57.51      8.50 o 
   2  14   2       20.73       12.86      7.37 o 
   3  14   2       69.57       38.33      9.44 o 
   4  14   2      122.74      139.83     16.33 o 
   5  14   2        3.19        0.00      5.66 o 
   6  14   2      106.11      113.02     15.38 o 
   7  14   2        3.48        0.00      5.78 o 
  -8  15   2        5.59        0.00      5.30 o 
  -7  15   2       10.64        1.89      8.11 o 
  -6  15   2       36.59       54.21     13.92 o 
  -5  15   2        9.70       11.01      8.93 o 
  -4  15   2        5.79        0.00      4.15 o 
  -3  15   2        0.48        0.00      4.00 o 
  -2  15   2       26.83       11.46      7.53 o 
  -1  15   2      295.42      340.07     14.37 o 
   0  15   2      540.41      652.07     30.67 o 
   1  15   2       13.28        9.24      5.49 o 
   2  15   2       44.20       43.45      9.10 o 
   3  15   2        1.94        5.95      4.88 o 
   4  15   2        0.98        0.00      3.36 o 
   5  15   2      213.01      243.38     20.10 o 
   6  15   2        1.73        3.36      5.90 o 
   7  15   2        0.54        9.12      6.33 o 
  -7  16   2        3.93        0.00      5.57 o 
  -6  16   2       31.95       13.62      9.76 o 
  -5  16   2        1.42        1.15      4.73 o 
  -4  16   2      139.41      136.16     18.59 o 
  -3  16   2        7.23       12.59      7.95 o 
  -2  16   2       53.88       44.07     12.07 o 
  -1  16   2       13.15       15.86      6.76 o 
   0  16   2       78.72       80.36     10.77 o 
   1  16   2      361.50      407.34     16.44 o 
   2  16   2       99.75       89.54     15.72 o 
   3  16   2        1.86        0.00      5.31 o 
   4  16   2       50.10       50.21     16.23 o 
   5  16   2        0.88        0.00      3.66 o 
   6  16   2       17.09        0.00      6.20 o 
  -6  17   2        0.05       11.38      6.03 o 
  -5  17   2       12.82        2.06      5.88 o 
  -4  17   2       20.60       20.65     13.51 o 
  -3  17   2       96.05      106.78     20.23 o 
  -2  17   2       50.06       67.19     16.39 o 
  -1  17   2        7.89        9.41      4.96 o 
   0  17   2       13.95        4.05      5.65 o 
   1  17   2      292.14      371.93     17.70 o 
   2  17   2       21.63       10.88      8.01 o 
   3  17   2       17.37        6.99      9.09 o 
   4  17   2        0.02        0.00      4.35 o 
   5  17   2        9.48        9.64      7.78 o 
  -5  18   2        0.03        0.00      5.45 o 
  -4  18   2       40.48       17.91     11.33 o 
  -3  18   2        9.01        7.01      8.26 o 
  -2  18   2       77.01       77.99     13.31 o 
  -1  18   2        2.58        1.47      4.50 o 
   0  18   2       78.13       68.99     10.89 o 
   1  18   2       22.26       15.78      7.41 o 
   2  18   2      127.24      131.26     19.36 o 
   3  18   2        0.43        0.00      5.84 o 
   4  18   2       15.41       13.05      8.09 o 
  -4  19   2        0.01        4.27      6.33 o 
  -3  19   2       46.84       14.31     12.00 o 
  -2  19   2        5.01        3.52      6.25 o 
  -1  19   2       79.27       73.99     12.88 o 
   0  19   2       38.25       21.88      9.54 o 
   1  19   2       14.10        6.75      6.24 o 
   2  19   2        1.29        2.02      6.46 o 
 -11   0   3       86.12       96.33     16.68 o 
  -7   0   3       79.95       71.07      9.49 o 
  -5   0   3      459.88      556.85     18.85 o 
   1   0   3     1077.91     1019.73     30.41 o 
   7   0   3      720.22      818.68     45.71 o 
   9   0   3        8.12        0.20      5.39 o 
 -12   1   3       84.01      136.62     14.16 o 
 -11   1   3       15.19       13.64      6.03 o 
 -10   1   3      408.18      484.51     20.07 o 
  -9   1   3       21.58       18.35      7.23 o 
  -8   1   3      313.39      384.96     15.65 o 
  -7   1   3      140.22      153.88      8.24 o 
  -6   1   3     1329.85     1345.78     71.97 o 
  -5   1   3       10.21       10.83      3.28 o 
  -4   1   3      293.58      256.92     13.29 o 
  -3   1   3       13.73        2.09      4.54 o 
  -1   1   3    17684.00    20810.08    362.98 o 
   0   1   3    17783.91    19028.19    169.06 o 
   1   1   3     5368.27     5651.91    111.69 o 
   2   1   3     1154.18     1173.71     36.49 o 
   3   1   3       28.75       37.84      3.73 o 
   4   1   3       65.36       61.67      5.44 o 
   5   1   3       32.28       29.55      8.88 o 
   6   1   3      455.46      508.92     18.35 o 
   7   1   3        5.06        0.00      4.86 o 
   8   1   3      143.68      107.31     10.04 o 
   9   1   3        1.40        1.35      3.56 o 
  10   1   3       36.96       25.51      8.35 o 
 -12   2   3        3.28        4.57      5.50 o 
 -11   2   3       77.87       58.55     17.38 o 
 -10   2   3        1.64        8.54      5.90 o 
  -9   2   3      107.72       80.90     12.74 o 
  -8   2   3       17.98        7.60      6.85 o 
  -7   2   3        3.47        0.17      3.76 o 
  -6   2   3      203.12      201.14     13.49 o 
  -5   2   3       60.33       41.87      8.80 o 
  -4   2   3      615.94      568.11     27.49 o 
  -2   2   3     5610.93     6468.33    197.01 o 
  -1   2   3      570.16      734.77     24.79 o 
   0   2   3      530.83      605.36     46.97 o 
   2   2   3      198.65      177.89      9.46 o 
   4   2   3        0.91        0.00      3.81 o 
   5   2   3       19.13       11.77      6.30 o 
   6   2   3      198.24      188.13     14.83 o 
   7   2   3       45.45       33.02     12.68 o 
   8   2   3      200.69      171.43     17.10 o 
   9   2   3        5.56       18.30      8.90 o 
  10   2   3        2.80        0.39      5.73 o 
 -12   3   3       43.62       30.20     12.15 o 
 -11   3   3       18.42       14.29      9.68 o 
 -10   3   3      133.78      180.86     16.21 o 
  -9   3   3       15.03        8.78      8.42 o 
  -8   3   3      241.32      308.12     18.08 o 
  -7   3   3      221.29      227.02     13.76 o 
  -5   3   3      249.11      250.91     11.95 o 
  -4   3   3     2610.30     2211.10     86.10 o 
  -3   3   3     1031.47      852.21     39.43 o 
  -2   3   3     2448.43     2014.35     77.62 o 
  -1   3   3      368.45      426.93     33.87 o 
   0   3   3       15.30       13.27      3.64 o 
   1   3   3        2.18        2.49      3.27 o 
   2   3   3     1622.55     1611.79     64.33 o 
   3   3   3        1.91        4.92      4.91 o 
   4   3   3     2006.10     1969.00     85.05 o 
   5   3   3       13.21        6.90      5.59 o 
   6   3   3      327.20      319.97     18.37 o 
   7   3   3       62.14       57.22     12.91 o 
   8   3   3       71.66       57.23     10.30 o 
   9   3   3       30.10       10.23      9.74 o 
  10   3   3        6.63        0.00      5.88 o 
 -12   4   3        1.25        0.00      4.98 o 
 -11   4   3        5.18        0.00      5.13 o 
 -10   4   3       47.20       29.71     14.14 o 
  -9   4   3       87.71       69.29     12.63 o 
  -8   4   3       94.54       92.92     11.41 o 
  -7   4   3       32.42       23.27      9.20 o 
  -6   4   3      287.93      322.78     19.38 o 
  -5   4   3      820.40      788.61     28.72 o 
  -4   4   3      985.46      896.92     44.41 o 
  -3   4   3        9.60        8.17      4.97 o 
  -2   4   3      375.13      282.82     10.85 o 
  -1   4   3      453.13      311.57     23.07 o 
   0   4   3      270.98      381.63     12.12 o 
   1   4   3     3024.96     2774.13     82.20 o 
   2   4   3     1560.97     1521.70     64.75 o 
   3   4   3      578.33      706.08     34.42 o 
   4   4   3        1.17        2.37      3.77 o 
   5   4   3      180.39      177.09     14.21 o 
   6   4   3      110.14      101.48     11.23 o 
   7   4   3       16.05        8.03      8.69 o 
   8   4   3      124.42      151.97     14.82 o 
   9   4   3        5.71        0.00      4.12 o 
  10   4   3       26.35        7.60      6.78 o 
 -12   5   3        0.35        0.00      4.43 o 
 -11   5   3       37.79       47.62     12.10 o 
 -10   5   3       12.76       31.04     11.24 o 
  -9   5   3       27.14       15.90     10.04 o 
  -8   5   3      759.68      832.20     44.40 o 
  -7   5   3       76.65       62.88      9.77 o 
  -6   5   3     1157.86     1181.90     52.33 o 
  -5   5   3      909.79     1011.13     47.79 o 
  -4   5   3        3.01        3.49      4.17 o 
  -3   5   3       51.70       47.86      6.06 o 
  -2   5   3     2347.04     1910.71     78.24 o 
  -1   5   3       67.83       66.81      5.95 o 
   0   5   3     1897.54     1918.57     76.24 o 
   2   5   3     5480.90     5671.08    241.40 o 
   3   5   3       15.19       11.43      7.17 o 
   4   5   3     1393.23     1230.19     58.61 o 
   5   5   3        7.84        1.17      6.34 o 
   6   5   3      560.85      564.37     24.15 o 
   7   5   3        0.25        0.00      4.28 o 
   8   5   3      108.43       95.05     13.38 o 
   9   5   3      106.02      118.38     18.40 o 
  10   5   3       99.99      120.29     17.50 o 
 -12   6   3        1.76        0.00      4.31 o 
 -11   6   3        1.17        3.83      6.27 o 
 -10   6   3        4.08        0.00      4.20 o 
  -9   6   3        8.73       18.19      6.76 o 
  -8   6   3        1.14        0.00      4.99 o 
  -7   6   3     1842.23     1795.43     66.03 o 
  -6   6   3      607.35      655.75     28.90 o 
  -5   6   3     1324.42     1269.09     54.57 o 
  -4   6   3       84.90      112.13      9.20 o 
  -3   6   3      140.10      170.25      9.50 o 
  -2   6   3      617.89      512.26     21.29 o 
  -1   6   3      278.64      305.44      9.47 o 
   0   6   3      306.49      288.90     18.54 o 
   1   6   3     2164.97     2105.92     89.73 o 
   2   6   3       32.60       30.94      6.15 o 
   3   6   3     1168.22     1233.40     55.12 o 
   4   6   3      102.41      120.20     10.72 o 
   5   6   3      470.07      490.03     26.84 o 
   6   6   3      112.44      115.73     16.19 o 
   7   6   3      248.10      228.47     20.12 o 
   8   6   3       42.40       41.02     10.25 o 
   9   6   3       94.18      133.42     15.68 o 
  10   6   3        0.55        0.00      7.23 o 
 -11   7   3       11.45       16.40      8.08 o 
 -10   7   3       87.94      103.35     16.06 o 
  -9   7   3        0.01        1.71      4.58 o 
  -8   7   3      257.35      339.43     20.42 o 
  -7   7   3      998.41     1111.34     51.36 o 
  -6   7   3     1625.31     1555.36     64.03 o 
  -5   7   3        5.41       11.51      6.32 o 
  -4   7   3     1366.22     1184.68     49.82 o 
  -3   7   3        3.88        2.17      4.18 o 
  -2   7   3      759.51      536.66     20.49 o 
  -1   7   3      432.82      458.29     14.76 o 
   0   7   3     2305.30     2058.07     82.80 o 
   1   7   3        0.05        1.07      2.70 o 
   2   7   3      811.26      828.17     38.77 o 
   3   7   3        4.30        5.40      5.06 o 
   4   7   3     2170.27     1933.18     78.51 o 
   5   7   3       19.98        4.13      6.95 o 
   6   7   3      845.96      867.46     44.86 o 
   7   7   3      261.45      313.79     19.57 o 
   8   7   3       65.23       44.88     14.54 o 
   9   7   3        0.23        0.12      4.56 o 
  10   7   3      122.47      142.21     18.02 o 
 -11   8   3        8.22        0.00      5.61 o 
 -10   8   3       46.39       54.52     12.43 o 
  -9   8   3      274.49      270.17     19.76 o 
  -8   8   3      104.87      105.50     13.94 o 
  -7   8   3      184.03      137.62     13.57 o 
  -6   8   3        9.90        4.56      6.68 o 
  -5   8   3      453.73      449.68     23.14 o 
  -4   8   3      460.48      513.01     19.30 o 
  -3   8   3      595.72      751.67     28.22 o 
  -2   8   3      131.44      183.06     11.58 o 
  -1   8   3       57.66       43.89      5.72 o 
   0   8   3        3.23        2.31      3.75 o 
   1   8   3      472.58      547.22     18.36 o 
   2   8   3      887.59      895.41     38.71 o 
   3   8   3      738.09      688.27     23.38 o 
   4   8   3       37.06       37.82     10.77 o 
   5   8   3      330.12      332.25     20.16 o 
   6   8   3       43.44       36.51      9.50 o 
   7   8   3       14.51        7.64      7.44 o 
   8   8   3       66.91       66.06     13.22 o 
   9   8   3       75.35       94.08     13.84 o 
 -11   9   3       19.85       18.16      8.17 o 
 -10   9   3      284.21      344.76     25.76 o 
  -9   9   3       22.56        8.54      5.93 o 
  -8   9   3      501.85      586.91     26.86 o 
  -7   9   3       18.02       11.17     10.40 o 
  -6   9   3       42.88       53.94     14.14 o 
  -5   9   3       31.28       24.78     12.21 o 
  -4   9   3     1171.33     1347.26     65.54 o 
  -3   9   3      103.77      108.22     10.07 o 
  -2   9   3     2791.75     2921.11    111.43 o 
  -1   9   3      219.73      205.19      9.07 o 
   0   9   3      727.28      625.97     32.30 o 
   1   9   3      489.46      496.38     15.01 o 
   2   9   3      521.02      569.65     30.27 o 
   3   9   3      149.59      164.54     13.61 o 
   4   9   3      700.71      766.89     39.16 o 
   5   9   3       82.30       75.04     14.63 o 
   6   9   3       85.41      115.55     14.25 o 
   7   9   3        3.20        0.00      5.36 o 
   8   9   3      271.17      309.04     22.02 o 
   9   9   3        3.74        2.42      4.82 o 
 -11  10   3       17.95       19.85     10.31 o 
 -10  10   3       82.19      101.54     19.09 o 
  -9  10   3       63.35       60.73     15.72 o 
  -8  10   3       17.73        4.81      5.51 o 
  -7  10   3       61.26       47.48     12.34 o 
  -6  10   3       10.38        9.49      8.55 o 
  -5  10   3        4.41        2.81      5.35 o 
  -4  10   3      686.71      771.91     34.60 o 
  -3  10   3     1381.70     1403.03     51.49 o 
  -2  10   3       28.40       32.08      7.37 o 
  -1  10   3       21.78       20.76      6.06 o 
   0  10   3        3.23        0.00      3.26 o 
   1  10   3       58.42       61.71      6.52 o 
   2  10   3      198.42      191.70     13.19 o 
   3  10   3      623.18      605.00     30.37 o 
   4  10   3       58.91       78.43     12.49 o 
   5  10   3       88.86       58.53     10.38 o 
   6  10   3       45.35       40.05     15.74 o 
   7  10   3       61.62       40.39     16.14 o 
   8  10   3        0.59        0.00      4.93 o 
   9  10   3       48.23       79.16     16.53 o 
 -10  11   3       70.25       80.07     14.86 o 
  -9  11   3      143.63      121.11     16.66 o 
  -8  11   3      220.65      251.46     20.15 o 
  -7  11   3       58.53       72.90     15.11 o 
  -6  11   3       82.35       71.12     11.98 o 
  -5  11   3       22.89        8.64      7.29 o 
  -4  11   3      512.21      551.62     26.09 o 
  -3  11   3        0.30        0.00      5.29 o 
  -2  11   3     1711.73     1844.31     69.02 o 
  -1  11   3      157.48      186.76     15.53 o 
   0  11   3      866.94      936.09     39.98 o 
   1  11   3      137.54      161.50      9.05 o 
   2  11   3      728.86      720.69     35.89 o 
   3  11   3       23.10       18.18      9.98 o 
   4  11   3      121.04      164.42     15.61 o 
   5  11   3       94.21      118.96     13.50 o 
   6  11   3       52.00       96.01     16.99 o 
   7  11   3        1.94        0.00      5.56 o 
   8  11   3      112.53      107.28     15.97 o 
 -10  12   3       37.10       26.92     13.50 o 
  -9  12   3        3.21       10.07      6.52 o 
  -8  12   3        3.31        0.00      5.66 o 
  -7  12   3       23.18       22.44     10.88 o 
  -6  12   3        0.32        4.36      4.96 o 
  -5  12   3        0.56        3.29      5.56 o 
  -4  12   3        0.03        0.00      5.49 o 
  -3  12   3      710.57      745.58     34.15 o 
  -2  12   3       32.75       45.68      9.00 o 
  -1  12   3      184.32      216.07     10.56 o 
   0  12   3        1.85        0.00      4.06 o 
   1  12   3      803.87      853.56    109.00 o 
   2  12   3        1.38        0.00      4.80 o 
   3  12   3        2.16        2.47      6.95 o 
   4  12   3      134.85      127.93     14.11 o 
   5  12   3       94.04       86.69     13.24 o 
   6  12   3        5.10        1.14      4.84 o 
   7  12   3       96.41      100.77     16.93 o 
   8  12   3       19.65       18.64     11.12 o 
  -9  13   3        0.66        1.21      5.00 o 
  -8  13   3       84.78      100.74     18.51 o 
  -7  13   3        0.81        0.00      4.26 o 
  -6  13   3      163.06      171.52     15.39 o 
  -5  13   3       67.37       47.55     11.05 o 
  -4  13   3      381.64      370.98     20.83 o 
  -3  13   3       21.98       25.04      7.61 o 
  -2  13   3     1059.05     1186.85     57.84 o 
  -1  13   3       10.37        8.11      6.50 o 
   0  13   3      345.12      331.79     13.79 o 
   1  13   3       47.54       36.99     11.13 o 
   2  13   3      300.43      362.05     20.37 o 
   3  13   3        2.70        5.61      4.98 o 
   4  13   3      462.32      559.69     26.31 o 
   5  13   3        2.40        0.07      4.75 o 
   6  13   3      126.60      109.35     16.02 o 
   7  13   3        3.70        3.98      5.95 o 
  -9  14   3        9.36       14.68      8.53 o 
  -8  14   3        0.65       12.41      6.83 o 
  -7  14   3       29.60       55.56     11.96 o 
  -6  14   3        8.97        5.95      7.27 o 
  -5  14   3       54.59       75.73     12.65 o 
  -4  14   3       81.60       85.38     13.19 o 
  -3  14   3       20.65       28.10     13.82 o 
  -2  14   3      222.64      281.46     18.32 o 
  -1  14   3     1479.53     1502.84     52.09 o 
   0  14   3       23.37       10.12      6.34 o 
   1  14   3        1.84        2.24      4.36 o 
   2  14   3        0.90        7.32      6.88 o 
   3  14   3       42.80       53.80     13.36 o 
   4  14   3       32.22       13.59      9.13 o 
   5  14   3       39.15       21.93     14.05 o 
   6  14   3        3.57        7.36      6.30 o 
   7  14   3       81.16      132.74     19.23 o 
  -8  15   3       12.08        4.45      6.67 o 
  -7  15   3        0.12        4.73      5.15 o 
  -6  15   3      255.13      239.68     22.81 o 
  -5  15   3        1.92        3.98      4.83 o 
  -4  15   3       62.69       62.46     12.71 o 
  -3  15   3        6.92        3.79      5.67 o 
  -2  15   3      141.12      143.00     13.51 o 
  -1  15   3       38.07       23.77     11.24 o 
   0  15   3      601.89      620.80     29.89 o 
   1  15   3       17.31        7.28      6.44 o 
   2  15   3       52.09       61.39     10.14 o 
   3  15   3       32.88       15.59     10.27 o 
   4  15   3      106.49      143.30     16.60 o 
   5  15   3        4.15        3.73      5.71 o 
   6  15   3      147.57      181.60     19.49 o 
  -7  16   3        3.20       12.92      9.04 o 
  -6  16   3       28.15       29.22     13.00 o 
  -5  16   3      135.68      122.33     17.35 o 
  -4  16   3        6.20        7.04      6.93 o 
  -3  16   3       18.35       16.33      9.69 o 
  -2  16   3        0.85        7.38      6.29 o 
  -1  16   3       42.00       37.44      8.75 o 
   0  16   3      322.09      375.43     17.06 o 
   1  16   3        1.89        4.80      4.14 o 
   2  16   3       48.12       32.22     11.74 o 
   3  16   3       45.91       46.71     13.11 o 
   4  16   3        0.22        0.00      5.71 o 
   5  16   3        3.49        0.00      4.95 o 
  -6  17   3       31.31       34.08     15.58 o 
  -5  17   3        8.05        7.92      6.77 o 
  -4  17   3      134.89      115.98     15.66 o 
  -3  17   3        0.85        4.27      5.93 o 
  -2  17   3       15.37        5.81      6.91 o 
  -1  17   3      146.06      178.55     28.14 o 
   0  17   3        0.79        0.00      3.95 o 
   1  17   3       53.36       65.70     11.33 o 
   2  17   3       65.19       94.90     18.64 o 
   3  17   3       26.39       26.14     13.61 o 
   4  17   3       20.94        6.44      7.56 o 
  -5  18   3       41.51       57.45     15.27 o 
  -4  18   3        0.03        2.09      5.47 o 
  -3  18   3        1.83        5.69      6.33 o 
  -2  18   3       39.65       44.76     11.04 o 
  -1  18   3       12.85        6.05      4.58 o 
   0  18   3        0.02        0.00      3.84 o 
   1  18   3        7.86        9.47      5.53 o 
   2  18   3        0.02        3.46      4.80 o 
   3  18   3        9.90        2.30      7.87 o 
  -3  19   3        2.55        6.41      5.67 o 
  -2  19   3       22.53       13.21      8.83 o 
  -1  19   3        0.07        0.00      7.23 o 
   0  19   3        5.34        6.20      4.92 o 
   1  19   3       24.16       10.21      6.29 o 
   2  19   3        9.15       16.38      7.87 o 
 -12   0   4      193.71      200.32     21.06 o 
  -8   0   4        7.32        0.00      4.46 o 
  -6   0   4     1140.10     1013.60     48.17 o 
  -4   0   4     3192.49     2867.76    110.84 o 
  -2   0   4     9534.61     7948.70    239.60 o 
   0   0   4       59.75       54.10      4.42 o 
   2   0   4      151.35      149.61     12.39 o 
   4   0   4      728.78      726.62     38.29 o 
   6   0   4     2228.25     2557.26    111.16 o 
   8   0   4       67.96       60.05     13.06 o 
  10   0   4       30.51       26.20     12.84 o 
 -12   1   4        6.73        9.28      4.89 o 
 -11   1   4      115.71      120.13     13.97 o 
 -10   1   4        0.08        0.38      3.01 o 
  -9   1   4        0.63        9.28      6.29 o 
  -8   1   4       32.63       34.73      8.94 o 
  -7   1   4      130.62      126.43      7.62 o 
  -6   1   4      164.34      149.47      7.54 o 
  -5   1   4     2020.49     2087.94     60.41 o 
  -4   1   4       87.18      121.82      7.39 o 
   0   1   4      522.71      505.34     12.38 o 
   1   1   4     3517.21     3360.39     72.81 o 
   2   1   4      190.98      187.21     13.61 o 
   3   1   4      920.44     1122.06     50.77 o 
   4   1   4       31.60       34.04      5.16 o 
   5   1   4      177.92      162.05      9.23 o 
   6   1   4       44.06       44.76      8.70 o 
   7   1   4        7.79        0.00      3.30 o 
   8   1   4       11.39        6.55      4.44 o 
   9   1   4        1.67        1.03      3.41 o 
  10   1   4       16.24       19.42      7.31 o 
 -12   2   4       36.18       37.27     15.95 o 
 -11   2   4       12.99       11.31      7.05 o 
 -10   2   4      340.73      415.57     22.18 o 
  -9   2   4        3.96        9.60      8.13 o 
  -8   2   4        1.24       10.07      7.86 o 
  -7   2   4        0.75        3.37      5.43 o 
  -6   2   4      722.93      765.98     34.18 o 
  -3   2   4      665.14      822.92     37.07 o 
  -2   2   4     2877.39     2226.45     85.55 o 
  -1   2   4      515.97      525.72     41.93 o 
   0   2   4     7371.32     8356.46    179.41 o 
   1   2   4      149.96      134.28      8.91 o 
   3   2   4      112.02      107.51      9.52 o 
   4   2   4      307.69      285.43     16.85 o 
   5   2   4       89.99       97.28     11.56 o 
   6   2   4     1386.68     1396.47     70.52 o 
   7   2   4       34.02       11.99      8.67 o 
   8   2   4      114.96      107.05     14.34 o 
   9   2   4        0.32        9.12      7.41 o 
  10   2   4       88.36       80.56     16.68 o 
 -12   3   4        9.42       11.33      7.99 o 
 -11   3   4       27.22       17.87      9.10 o 
 -10   3   4       15.57       11.83      8.99 o 
  -9   3   4       35.75       22.69      8.33 o 
  -8   3   4        0.33        1.11      5.15 o 
  -7   3   4        3.64        0.00      4.13 o 
  -6   3   4      142.93      107.13      9.69 o 
  -5   3   4      143.53      219.62     11.68 o 
  -4   3   4       83.93      102.76      8.56 o 
  -2   3   4       14.80       13.26      4.26 o 
  -1   3   4     3695.26     3987.54    125.00 o 
   0   3   4      370.88      396.35     13.86 o 
   1   3   4       38.50       28.15      3.84 o 
   2   3   4      483.62      596.86     31.29 o 
   3   3   4        5.61        3.52      4.29 o 
   4   3   4        4.80        0.23      4.25 o 
   5   3   4      180.15      186.52     13.33 o 
   6   3   4      522.28      609.52     28.23 o 
   7   3   4       69.30       51.96     11.49 o 
   8   3   4       91.31       93.03     15.09 o 
   9   3   4       75.49      112.08     15.17 o 
  10   3   4       12.70       16.69      9.19 o 
 -12   4   4       18.52       15.68     10.42 o 
 -11   4   4       25.76       31.89     13.82 o 
 -10   4   4       48.10       50.65     15.08 o 
  -9   4   4      203.38      252.88     18.08 o 
  -8   4   4      669.77      761.32     38.40 o 
  -7   4   4       13.35        7.69      6.07 o 
  -6   4   4        5.16        4.08      5.68 o 
  -5   4   4       73.10       58.46      8.37 o 
  -3   4   4        5.58       14.33      5.31 o 
  -2   4   4     4279.14     4295.42    189.53 o 
  -1   4   4     1510.86     1833.20     53.17 o 
   0   4   4      420.36      381.50     12.17 o 
   1   4   4      307.31      302.07     12.47 o 
   2   4   4     2976.24     2880.59    110.10 o 
   3   4   4      158.00      140.46     10.72 o 
   4   4   4      982.20     1035.64     45.33 o 
   5   4   4        1.03        0.00      5.95 o 
   6   4   4       10.80        0.13      7.43 o 
   7   4   4      219.30      246.86     18.46 o 
   8   4   4      271.39      247.47     19.51 o 
   9   4   4        9.49        7.39      7.24 o 
  10   4   4       89.48      135.85     20.84 o 
 -12   5   4        0.26        0.00      4.31 o 
 -10   5   4        0.38        6.59      5.95 o 
  -9   5   4        2.13        1.52      5.91 o 
  -8   5   4       92.13       83.03     11.68 o 
  -7   5   4      536.34      530.06     22.17 o 
  -6   5   4       45.45       16.40      8.10 o 
  -5   5   4      237.99      197.85     12.92 o 
  -4   5   4       47.83       25.30      9.23 o 
  -3   5   4      129.70      109.11      8.65 o 
  -2   5   4      385.69      467.93     24.57 o 
  -1   5   4      736.92      887.69     56.49 o 
   0   5   4        1.02        0.00      2.41 o 
   1   5   4      372.53      323.29     13.55 o 
   2   5   4      279.77      285.56     13.52 o 
   3   5   4     1800.36     2049.18     88.82 o 
   4   5   4      187.13      235.50     13.92 o 
   5   5   4        8.53        4.33      6.86 o 
   6   5   4       74.89       64.12     12.76 o 
   7   5   4       42.28       55.00     14.78 o 
   8   5   4       21.14       23.45      9.91 o 
   9   5   4      102.52      131.95     21.12 o 
 -12   6   4       69.38       74.50     18.74 o 
 -11   6   4        0.28        0.00      3.83 o 
 -10   6   4       67.38       88.97     14.32 o 
  -9   6   4       36.66       36.52     11.10 o 
  -8   6   4      683.21      792.98     34.09 o 
  -7   6   4       66.42       93.20     10.92 o 
  -6   6   4      645.99      571.34     27.51 o 
  -5   6   4      337.85      385.31     19.41 o 
  -4   6   4     1170.35     1107.49     46.03 o 
  -3   6   4      571.59      576.15     27.37 o 
  -2   6   4      303.43      225.84     11.62 o 
  -1   6   4      611.96      701.94     33.24 o 
   0   6   4     4140.61     4106.70    202.74 o 
   1   6   4        2.75        4.96      3.35 o 
   2   6   4     1056.55     1117.90     51.51 o 
   3   6   4      230.91      246.38     14.00 o 
   4   6   4     1470.30     1477.85     62.02 o 
   5   6   4      149.81      143.45     14.45 o 
   6   6   4        3.79        3.72      6.43 o 
   7   6   4       31.83       13.13      8.58 o 
   8   6   4       36.09       40.85     11.48 o 
   9   6   4        2.06        0.65      4.77 o 
 -11   7   4       12.21       19.57      9.34 o 
 -10   7   4        8.48       11.24      7.93 o 
  -9   7   4      440.50      442.95     27.36 o 
  -8   7   4       63.39       58.18     12.48 o 
  -7   7   4       89.24       76.93     10.75 o 
  -6   7   4      114.87      125.94     11.70 o 
  -5   7   4      114.39      107.87     10.25 o 
  -4   7   4        1.29        0.00      3.42 o 
  -3   7   4      933.65     1155.08     49.16 o 
  -2   7   4      105.71      111.12     11.59 o 
  -1   7   4     1550.43     1552.84     48.44 o 
   0   7   4       30.70       24.05     15.12 o 
   1   7   4      487.88      497.69     19.34 o 
   2   7   4       63.19       77.84      8.54 o 
   3   7   4      432.40      417.22     17.89 o 
   4   7   4       94.09      147.77     14.33 o 
   5   7   4       14.03        5.73      7.39 o 
   6   7   4      119.46       91.34     14.63 o 
   7   7   4       68.94       85.15     12.14 o 
   8   7   4        6.16        3.92      6.31 o 
 -11   8   4       31.56       28.91     13.83 o 
 -10   8   4      103.83       94.29     14.94 o 
  -9   8   4      259.20      259.71     19.39 o 
  -8   8   4     1481.94     1631.89     66.26 o 
  -7   8   4       72.55       99.26     14.45 o 
  -6   8   4      280.84      308.28     16.75 o 
  -5   8   4      114.33      163.92     11.85 o 
  -4   8   4      995.22     1033.26     53.27 o 
  -3   8   4      510.53      564.20     24.73 o 
  -2   8   4     3043.17     2974.13    125.41 o 
  -1   8   4      650.08      639.32     16.44 o 
   0   8   4      573.39      574.93     19.22 o 
   1   8   4      333.16      377.84     17.94 o 
   2   8   4     2005.54     2064.96     88.12 o 
   3   8   4      188.02      173.42     13.21 o 
   4   8   4      292.27      338.00     18.56 o 
   5   8   4      176.03      199.80     16.98 o 
   6   8   4        4.32        0.00      5.39 o 
   7   8   4       12.78        9.76      7.91 o 
   8   8   4      201.51      250.13     19.76 o 
   9   8   4        9.96       13.31      8.60 o 
 -11   9   4       40.96       53.67     16.28 o 
 -10   9   4        0.68        8.72      7.18 o 
  -9   9   4      317.14      317.86     24.74 o 
  -8   9   4      275.54      294.85     22.16 o 
  -7   9   4       42.06       30.62     10.50 o 
  -6   9   4      103.09      106.62     12.50 o 
  -5   9   4      325.35      403.52     18.70 o 
  -4   9   4      216.13      225.99     15.64 o 
  -3   9   4     1129.89     1213.99     46.77 o 
  -2   9   4       35.97       38.20      7.67 o 
  -1   9   4      133.31      142.94      8.03 o 
   0   9   4        8.49        0.33      3.86 o 
   1   9   4      398.96      350.39     22.78 o 
   2   9   4      270.50      240.12     16.72 o 
   3   9   4      258.71      247.68     15.17 o 
   4   9   4       33.65       54.48     10.22 o 
   5   9   4      142.31      153.72     15.30 o 
   6   9   4        5.61        0.00      5.49 o 
   7   9   4      175.48      231.55     20.84 o 
   8   9   4        1.76        6.28      5.73 o 
   9   9   4        0.83        0.00      5.53 o 
 -11  10   4        0.07        0.00      4.77 o 
 -10  10   4      188.11      284.67     23.83 o 
  -9  10   4       72.63       68.95     13.16 o 
  -8  10   4       12.72       18.97      8.49 o 
  -7  10   4       80.08       95.71     14.88 o 
  -6  10   4      222.57      240.54     15.81 o 
  -5  10   4       57.56       57.04     11.03 o 
  -4  10   4     2183.78     2403.42     98.09 o 
  -3  10   4       46.87       32.35     10.57 o 
  -2  10   4      933.48      965.69     50.75 o 
  -1  10   4       64.32       72.26      6.78 o 
   0  10   4       83.36       60.11      7.29 o 
   1  10   4       86.53       75.15      8.67 o 
   2  10   4      647.21      667.85     34.20 o 
   3  10   4        2.67        2.48      6.22 o 
   4  10   4      148.90      160.59     14.65 o 
   5  10   4        0.22        0.00      4.00 o 
   6  10   4      519.49      654.51     28.16 o 
   7  10   4        2.25        0.00      3.97 o 
   8  10   4       69.02       49.69     12.76 o 
 -10  11   4        6.57        0.00      7.99 o 
  -9  11   4       19.48        0.62      6.68 o 
  -8  11   4        7.45        9.73      8.30 o 
  -7  11   4        9.98        8.97      8.67 o 
  -6  11   4        0.02        4.39      6.16 o 
  -5  11   4      586.24      574.45     24.44 o 
  -4  11   4      221.62      224.05     17.30 o 
  -3  11   4      117.39      107.18     11.36 o 
  -2  11   4        1.39        0.00      5.13 o 
  -1  11   4       30.67       15.82      8.56 o 
   0  11   4      301.21      340.60     17.04 o 
   1  11   4      251.35      235.26     11.11 o 
   2  11   4        2.37        2.18      4.96 o 
   3  11   4      112.90      109.97     12.57 o 
   4  11   4        0.09        6.00      4.98 o 
   5  11   4       90.74       84.09     13.01 o 
   6  11   4       70.07       85.47     14.99 o 
   7  11   4        1.77        7.62      7.49 o 
   8  11   4       14.11        7.11      7.36 o 
 -10  12   4       36.43       27.36     13.83 o 
  -9  12   4        9.85        6.59      5.72 o 
  -8  12   4       30.33       18.43     10.28 o 
  -7  12   4       55.70       21.79     12.32 o 
  -6  12   4      129.02      144.31     14.62 o 
  -5  12   4        1.34        0.00      3.96 o 
  -4  12   4      815.15      809.84     29.11 o 
  -3  12   4      274.67      267.99     17.25 o 
  -2  12   4      289.70      316.20     18.46 o 
  -1  12   4      149.95      153.40     10.82 o 
   0  12   4      402.29      416.44     15.03 o 
   1  12   4        0.42       10.59      4.96 o 
   2  12   4      262.97      350.93     20.03 o 
   3  12   4        0.34        0.00      3.97 o 
   4  12   4      348.06      364.34     22.48 o 
   5  12   4       13.44        0.00      5.45 o 
   6  12   4      192.45      243.51     20.24 o 
   7  12   4        6.73        2.51      6.90 o 
  -9  13   4        0.18        0.00      4.77 o 
  -8  13   4       93.24       64.85     12.77 o 
  -7  13   4       46.60       51.04     14.39 o 
  -6  13   4       53.95       47.82      9.74 o 
  -5  13   4      250.03      308.86     20.14 o 
  -4  13   4      167.17      214.46     17.82 o 
  -3  13   4       65.34       54.48     11.09 o 
  -2  13   4      185.85      182.30     15.91 o 
  -1  13   4      132.73      145.68      9.96 o 
   0  13   4      100.30      120.46     11.29 o 
   1  13   4       75.70       92.30     27.17 o 
   2  13   4        4.09        0.00      4.42 o 
   3  13   4       25.21       16.97      8.63 o 
   4  13   4        7.11       13.35      7.61 o 
   5  13   4      254.17      293.12     21.44 o 
   6  13   4        0.15        9.03      6.49 o 
   7  13   4       41.38       82.37     16.96 o 
  -9  14   4        0.38        0.00      4.72 o 
  -8  14   4       14.20        8.70      8.03 o 
  -7  14   4       14.23       18.45      9.84 o 
  -6  14   4      408.38      465.41     24.15 o 
  -5  14   4      153.67      190.68     16.68 o 
  -4  14   4       71.90       70.12     12.82 o 
  -3  14   4        0.03        0.00      4.13 o 
  -2  14   4      336.39      367.32     21.08 o 
  -1  14   4       10.25        4.87      5.87 o 
   0  14   4      380.49      403.89     15.95 o 
   1  14   4      116.23      120.09     10.62 o 
   2  14   4       94.36       89.61     11.97 o 
   3  14   4       89.12      101.56     12.92 o 
   4  14   4       54.04       55.60     15.66 o 
   5  14   4        1.64        0.00      3.78 o 
   6  14   4      193.07      230.13     20.65 o 
  -8  15   4        8.20        0.21      6.23 o 
  -7  15   4       52.79       72.77     12.66 o 
  -6  15   4        2.94        0.00      5.44 o 
  -5  15   4       83.33      107.82     15.48 o 
  -4  15   4        2.05        2.58      5.07 o 
  -3  15   4       36.50       32.80     11.29 o 
  -2  15   4        3.54        0.00      4.78 o 
  -1  15   4        3.54        1.90      3.93 o 
   0  15   4       27.22       20.66      6.53 o 
   1  15   4      101.50      115.56     11.15 o 
   2  15   4       31.19       23.97      9.51 o 
   3  15   4       37.17       57.85     11.82 o 
   4  15   4        2.37        8.10      6.62 o 
   5  15   4       48.67       37.40     16.62 o 
   6  15   4        1.01        2.88      6.10 o 
  -7  16   4        0.78        0.00      6.01 o 
  -6  16   4       76.09       45.80     14.85 o 
  -5  16   4        0.06        1.08      5.68 o 
  -4  16   4      115.99      102.07     17.56 o 
  -3  16   4      163.56      182.80     17.84 o 
  -2  16   4       89.51       91.49     15.44 o 
  -1  16   4        5.55        0.00      2.96 o 
   0  16   4       57.81       60.01     20.04 o 
   1  16   4       18.99       20.66      7.84 o 
   2  16   4       54.74       45.65     12.42 o 
   3  16   4        1.38        4.26      6.12 o 
   5  16   4       35.25       27.57     14.75 o 
  -6  17   4        4.05        5.77      6.45 o 
  -5  17   4        5.40        0.00      4.74 o 
  -4  17   4       10.46        3.68      5.59 o 
  -3  17   4       29.56       26.52     13.94 o 
  -1  17   4        4.26        0.00      3.96 o 
   0  17   4        0.18        0.74      3.48 o 
   1  17   4       89.25      100.17     11.21 o 
   2  17   4       21.00       11.77      9.63 o 
   3  17   4        8.09        0.00      5.97 o 
   4  17   4       13.09        0.00      7.28 o 
  -5  18   4        9.41        4.81      6.86 o 
  -4  18   4       21.71        5.92      7.68 o 
  -3  18   4        6.62        8.97      6.96 o 
  -2  18   4        0.27        0.29      4.65 o 
  -1  18   4        1.27        6.20      4.37 o 
   0  18   4       46.25       32.90     10.21 o 
   1  18   4        2.50        1.64      7.88 o 
   2  18   4       63.54      100.90     19.59 o 
  -3  19   4        1.60        2.51      5.87 o 
  -2  19   4       37.29       18.84     10.76 o 
  -1  19   4       29.50       18.14      9.08 o 
   0  19   4        7.43        1.11      3.73 o 
 -11   0   5      104.66       93.43     13.83 o 
  -9   0   5      119.41      154.15     15.62 o 
  -7   0   5       25.66       12.08      7.88 o 
  -5   0   5        8.17        9.78      5.80 o 
  -3   0   5      334.58      367.42     20.55 o 
  -1   0   5     5392.26     5965.74    164.11 o 
   1   0   5     1378.91     1835.63    105.94 o 
   3   0   5       36.62       50.91      7.92 o 
   5   0   5      428.63      437.53     24.74 o 
   7   0   5      246.77      346.19     23.23 o 
   9   0   5        7.37        4.98      6.31 o 
 -12   1   5       57.08       70.43     11.10 o 
 -11   1   5       15.55       10.01      5.42 o 
 -10   1   5        5.92       10.32      5.25 o 
  -9   1   5      145.23      140.91     10.49 o 
  -8   1   5      325.90      381.13     14.24 o 
  -7   1   5       16.64       12.88      4.85 o 
  -6   1   5      607.96      561.55     16.80 o 
  -5   1   5       60.71       49.58      5.38 o 
  -4   1   5     3960.13     3924.04    112.44 o 
  -3   1   5       66.73       41.76      4.27 o 
  -2   1   5     1833.82     1498.21     41.62 o 
  -1   1   5      993.11      982.77     21.76 o 
   0   1   5      578.88      533.90     16.31 o 
   1   1   5        0.41        1.08      1.91 o 
   2   1   5      903.65      754.98     50.16 o 
   3   1   5        2.83        0.00      3.03 o 
   4   1   5     2016.21     2124.61     62.34 o 
   5   1   5      219.60      196.89     20.55 o 
   6   1   5      143.51      115.42     13.27 o 
   7   1   5        6.40        0.00      3.24 o 
   8   1   5       28.85       21.36      7.62 o 
   9   1   5        0.55        1.22      4.46 o 
 -12   2   5       22.72       34.27     14.31 o 
 -11   2   5        5.68        1.86      5.60 o 
 -10   2   5        4.71        2.79      5.23 o 
  -9   2   5       44.35       21.94     11.80 o 
  -8   2   5        0.15        4.24      5.11 o 
  -7   2   5        0.93        0.00      4.68 o 
  -6   2   5      167.13      153.13     12.05 o 
  -5   2   5      821.08      668.35     30.82 o 
  -4   2   5      205.04      247.03     13.15 o 
  -2   2   5     1095.28     1260.78     53.45 o 
  -1   2   5      128.41      116.81      5.96 o 
   0   2   5     1588.03     1743.35     63.04 o 
   1   2   5      388.64      316.65     10.04 o 
   2   2   5      446.07      487.56     25.96 o 
   3   2   5      570.34      561.11     24.76 o 
   4   2   5       25.83       19.31      8.00 o 
   5   2   5      111.97      136.75     14.55 o 
   6   2   5        6.52        8.91      8.40 o 
   7   2   5      198.29      249.66     18.20 o 
   8   2   5       30.58       27.74     11.41 o 
   9   2   5       18.37       33.49     13.54 o 
 -12   3   5       31.13       27.85     13.64 o 
 -11   3   5        0.68        0.00      4.33 o 
 -10   3   5      170.00      197.26     18.40 o 
  -9   3   5       36.76       16.06      9.14 o 
  -8   3   5      271.40      316.22     19.07 o 
  -7   3   5       14.03        9.17      7.11 o 
  -6   3   5      313.38      310.67     15.37 o 
  -5   3   5      220.19      236.93     12.45 o 
  -4   3   5     2706.04     2389.89     91.36 o 
  -3   3   5     2090.90     2041.37     83.19 o 
  -2   3   5     1897.17     1850.47     75.27 o 
  -1   3   5       63.44       49.34      4.79 o 
   0   3   5     1649.35     1842.18     52.57 o 
   1   3   5     1373.93     1592.24     48.64 o 
   2   3   5     1042.98      945.30     43.20 o 
   3   3   5        7.39        0.00      4.58 o 
   4   3   5      702.72      734.61     30.87 o 
   5   3   5      256.79      238.41     17.65 o 
   6   3   5      647.46      705.82     27.19 o 
   8   3   5      351.11      362.95     26.51 o 
   9   3   5        5.01        2.06      6.11 o 
 -12   4   5        0.04        0.00      4.18 o 
 -11   4   5       14.59        2.96      6.89 o 
 -10   4   5        3.76        0.00      4.34 o 
  -9   4   5      169.54      152.26     16.19 o 
  -8   4   5      518.19      491.49     28.14 o 
  -7   4   5      303.98      337.03     17.15 o 
  -6   4   5       24.49        6.83      6.40 o 
  -5   4   5       24.92        6.95      7.29 o 
  -4   4   5     1237.19     1240.72     57.63 o 
  -3   4   5     1452.47     1503.02     67.81 o 
  -2   4   5      985.55      948.19     39.66 o 
  -1   4   5      161.08      192.97      7.99 o 
   0   4   5     2571.69     2791.18     79.11 o 
   1   4   5     1510.61     1427.91     44.00 o 
   2   4   5       40.24       45.66      7.13 o 
   3   4   5      286.24      274.56     15.06 o 
   4   4   5        3.48       14.14      8.89 o 
   5   4   5       41.88       47.85     13.57 o 
   6   4   5       68.59       51.58     14.92 o 
   7   4   5       52.76       47.85     12.03 o 
   8   4   5       22.97       13.08      8.93 o 
   9   4   5      141.50      173.52     23.40 o 
 -12   5   5       36.76       29.62     13.05 o 
 -11   5   5        1.86        0.29      4.73 o 
 -10   5   5      121.44      155.65     17.42 o 
  -9   5   5       24.68       23.10      9.95 o 
  -8   5   5      129.60      131.67     13.30 o 
  -7   5   5      742.58      866.48     41.80 o 
  -6   5   5      173.32      157.55     12.79 o 
  -5   5   5       22.69       14.62      8.38 o 
  -4   5   5     1213.60     1129.84     54.92 o 
  -3   5   5       12.71       15.82      5.23 o 
  -2   5   5     3103.90     3163.09    118.65 o 
  -1   5   5     2053.07     2597.38    154.56 o 
   1   5   5      907.09     1099.03     33.35 o 
   2   5   5      348.92      370.59     17.56 o 
   3   5   5      124.73      137.94     11.45 o 
   4   5   5      488.48      498.94     21.72 o 
   5   5   5      193.59      201.95     15.67 o 
   6   5   5      448.76      487.36     26.60 o 
   7   5   5      132.37      140.74     18.62 o 
   8   5   5      327.21      349.00     23.03 o 
   9   5   5       12.89        5.18      7.65 o 
 -12   6   5       18.69       15.21     11.17 o 
 -11   6   5        0.86        0.00      3.70 o 
 -10   6   5        6.54        4.53      5.11 o 
  -9   6   5      172.28      206.01     18.29 o 
  -8   6   5       19.75        8.78      9.09 o 
  -7   6   5       73.81       54.14     12.78 o 
  -6   6   5      711.17      672.50     25.51 o 
  -5   6   5      267.74      321.83     15.61 o 
  -4   6   5      296.97      265.37     15.05 o 
  -3   6   5      319.52      296.39     15.44 o 
  -2   6   5      195.58      307.03     14.08 o 
  -1   6   5      303.50      264.83     10.29 o 
   0   6   5        8.55       10.06      4.16 o 
   1   6   5      346.34      396.82     11.86 o 
   2   6   5      179.35      205.05     15.28 o 
   3   6   5       25.04       12.10      6.76 o 
   4   6   5      407.09      428.25     19.96 o 
   5   6   5       15.24        8.59      7.99 o 
   6   6   5        0.08        0.00      4.51 o 
   7   6   5        0.82        0.00      4.68 o 
   8   6   5       28.30       17.72      9.24 o 
   9   6   5       24.40       34.37     14.67 o 
 -11   7   5        0.17        0.00      5.87 o 
 -10   7   5       83.14       80.16     19.01 o 
  -9   7   5       10.75        2.52      5.30 o 
  -8   7   5       92.20      110.02     13.82 o 
  -7   7   5      148.04      176.26     13.99 o 
  -6   7   5      492.43      550.34     21.41 o 
  -5   7   5        8.73       25.76      7.37 o 
  -4   7   5      290.42      264.48     15.91 o 
  -3   7   5        0.43        0.00      4.34 o 
  -2   7   5     2514.44     2799.53    118.19 o 
  -1   7   5       39.73       38.92      7.34 o 
   0   7   5      184.82      162.05      8.31 o 
   1   7   5      118.05       97.50      7.46 o 
   2   7   5       37.00       33.48     11.59 o 
   3   7   5        1.18        0.00      4.84 o 
   4   7   5      209.05      224.86     16.07 o 
   5   7   5       23.54       27.41     11.57 o 
   6   7   5      152.31      172.83     16.67 o 
   7   7   5       15.46        0.00      5.26 o 
   8   7   5       58.23       35.93     16.67 o 
 -11   8   5        2.61        6.12      5.63 o 
 -10   8   5       67.57       61.53     16.11 o 
  -9   8   5        8.59       14.77      7.62 o 
  -8   8   5      110.54       56.50     13.93 o 
  -7   8   5      510.79      534.00     23.93 o 
  -6   8   5      226.13      243.78     16.51 o 
  -5   8   5      249.80      239.66     14.76 o 
  -4   8   5      287.59      339.38     16.99 o 
  -3   8   5       10.14        2.77      5.36 o 
  -2   8   5        4.87        7.78      6.03 o 
  -1   8   5      351.38      389.81     11.92 o 
   0   8   5      110.08      113.19     10.92 o 
   1   8   5      220.28      194.13      9.65 o 
   2   8   5       86.63       53.40     10.20 o 
   3   8   5        3.79        5.15      5.34 o 
   4   8   5      224.66      192.00     15.02 o 
   5   8   5       22.56       17.59      8.82 o 
   6   8   5       26.26       18.86      9.83 o 
   7   8   5        4.25        7.67      7.15 o 
   8   8   5       17.35        0.00      6.58 o 
 -11   9   5       14.25       17.42      9.04 o 
 -10   9   5      110.04      140.67     17.53 o 
  -9   9   5       12.82        7.36      7.76 o 
  -8   9   5      211.02      270.48     19.17 o 
  -7   9   5        5.70        2.19      6.07 o 
  -6   9   5      572.86      615.49     24.21 o 
  -5   9   5       89.61       85.86     12.32 o 
  -4   9   5      613.47      668.95     29.81 o 
  -3   9   5       89.49      121.15     11.51 o 
  -2   9   5     1794.29     1862.18     85.82 o 
  -1   9   5      174.16      179.84     22.03 o 
   0   9   5      255.82      263.65     11.15 o 
   1   9   5       11.32        7.26      5.53 o 
   2   9   5      849.88      907.94     36.50 o 
   3   9   5       23.92       22.66     10.41 o 
   4   9   5       19.50       22.25      9.16 o 
   5   9   5        8.12        5.30      5.89 o 
   6   9   5      122.29      141.20     15.95 o 
   7   9   5        0.53        1.96      4.79 o 
   8   9   5       12.49        9.62      6.41 o 
 -11  10   5      115.48      131.52     18.85 o 
 -10  10   5        2.97        0.85      5.68 o 
  -9  10   5       31.20       17.96     12.35 o 
  -8  10   5       13.20        4.87      6.63 o 
  -7  10   5       40.20       35.05     11.03 o 
  -6  10   5      240.89      277.52     17.57 o 
  -5  10   5      101.87       92.40     13.12 o 
  -4  10   5       67.39       91.10     14.45 o 
  -3  10   5      476.65      385.22     22.91 o 
  -2  10   5       86.45       94.91     13.64 o 
  -1  10   5      186.29      169.15     10.96 o 
   0  10   5      174.29      173.56      9.82 o 
   1  10   5      382.87      408.88     14.44 o 
   2  10   5      489.85      485.86     22.22 o 
   3  10   5        6.10       12.51      7.15 o 
   4  10   5        9.98        0.00      5.30 o 
   5  10   5       78.15       69.00     16.76 o 
   6  10   5       25.21        8.91      8.71 o 
   7  10   5       86.57       91.84     17.45 o 
   8  10   5        8.54        3.19      5.51 o 
 -10  11   5      132.17      142.71     18.62 o 
  -9  11   5       13.44        9.84      8.33 o 
  -8  11   5       48.66       25.13     14.20 o 
  -7  11   5      117.38      142.43     14.63 o 
  -6  11   5      789.29      883.72     32.24 o 
  -5  11   5      161.06      162.80     15.54 o 
  -4  11   5      848.21      854.33     41.98 o 
  -3  11   5       35.86       34.43      9.84 o 
  -2  11   5        1.24        1.23      5.50 o 
  -1  11   5      278.13      293.64     12.45 o 
   0  11   5     1326.44     1370.98     44.04 o 
   1  11   5       31.72       10.83      6.50 o 
   2  11   5      226.26      284.52     20.91 o 
   3  11   5      145.54      121.19     15.70 o 
   4  11   5      255.98      334.66     20.77 o 
   5  11   5       27.49       25.86     11.05 o 
   6  11   5      138.80      166.05     22.48 o 
   7  11   5       40.16       24.55     13.54 o 
 -10  12   5       16.48        3.21      6.33 o 
  -9  12   5       15.89        8.78      9.33 o 
  -8  12   5        1.95        0.00      5.64 o 
  -7  12   5        6.29        0.00      5.57 o 
  -6  12   5       21.22        7.72      7.02 o 
  -5  12   5      325.18      368.48     20.50 o 
  -4  12   5      215.43      244.18     17.26 o 
  -3  12   5       16.38       27.76      8.11 o 
  -2  12   5       12.37        6.06      8.13 o 
  -1  12   5       75.92       74.10     10.45 o 
   0  12   5      169.13      148.01     25.01 o 
   1  12   5        3.99        5.95      4.02 o 
   2  12   5       21.00        5.79      8.79 o 
   3  12   5      173.59      146.50     18.45 o 
   4  12   5        2.07        0.46      4.65 o 
   5  12   5       87.59      107.15     14.77 o 
   6  12   5        3.19        3.48      6.32 o 
   7  12   5       19.10       12.62     10.23 o 
  -9  13   5        1.80        2.32      5.91 o 
  -8  13   5      124.89      105.36     16.12 o 
  -7  13   5       13.81        7.24      7.79 o 
  -6  13   5       93.39       77.22     13.52 o 
  -5  13   5       11.87       10.63      7.72 o 
  -4  13   5      107.28      100.77     16.85 o 
  -3  13   5        0.27        0.00      4.13 o 
  -2  13   5       39.66       55.85     11.75 o 
  -1  13   5        8.42        2.84      4.83 o 
   0  13   5      224.59      241.44     14.61 o 
   1  13   5        8.74       10.27      5.98 o 
   2  13   5       87.67      101.05     12.66 o 
   3  13   5       52.50       82.69     15.69 o 
   4  13   5      151.72      176.74     17.95 o 
   5  13   5       21.00        1.35      6.88 o 
   6  13   5       34.85       12.41      9.14 o 
  -9  14   5       10.37        8.26      8.09 o 
  -8  14   5        1.89        0.22      5.56 o 
  -7  14   5       41.26       45.84     15.42 o 
  -6  14   5        2.85        1.68      5.50 o 
  -5  14   5        0.93        0.00      4.55 o 
  -4  14   5        8.49        4.43      6.14 o 
  -3  14   5        4.40        5.56      4.69 o 
  -2  14   5       75.31       78.05     11.94 o 
  -1  14   5       10.07        3.32      4.55 o 
   0  14   5      102.67      100.82     11.82 o 
   1  14   5       87.90      116.72     17.21 o 
   2  14   5       86.32       83.13     15.78 o 
   3  14   5        6.62       17.80      7.82 o 
   4  14   5       76.23       36.73     13.63 o 
   5  14   5        6.17        2.51      7.78 o 
   6  14   5        1.51        7.46      6.49 o 
  -8  15   5       56.19       29.32     17.64 o 
  -7  15   5        3.08        7.40      7.12 o 
  -6  15   5       38.64       34.73      9.47 o 
  -5  15   5        5.33        5.95      6.15 o 
  -4  15   5       18.73        8.95     10.04 o 
  -3  15   5       19.01       10.06      8.18 o 
  -2  15   5       76.11       66.95     12.58 o 
  -1  15   5        5.88        8.46      4.44 o 
   0  15   5      104.86       99.61     10.26 o 
   1  15   5       29.56       37.57     11.04 o 
   2  15   5      132.38      153.25     15.24 o 
   3  15   5        6.25       13.39      7.85 o 
   4  15   5        6.04        2.39      5.81 o 
   5  15   5       21.12       24.19      9.90 o 
  -7  16   5       16.57        6.11      7.48 o 
  -6  16   5        5.59        0.00      5.80 o 
  -5  16   5       17.37       21.01     11.23 o 
  -4  16   5       18.00        9.65      7.02 o 
  -3  16   5       17.36       27.28     10.08 o 
  -2  16   5       12.54        0.00      6.25 o 
  -1  16   5      129.96      158.61     12.07 o 
   0  16   5       17.10       10.32      6.86 o 
   1  16   5       68.44       91.86     11.31 o 
   2  16   5        0.06        3.22      5.66 o 
   3  16   5       26.65       19.46     11.12 o 
   4  16   5        9.64       15.53      9.04 o 
  -6  17   5       20.85        7.25      7.99 o 
  -5  17   5        8.74        5.27      6.52 o 
  -4  17   5      102.90      114.88     17.88 o 
  -3  17   5        6.55        5.86      6.45 o 
  -2  17   5       90.98      120.03     22.38 o 
  -1  17   5        5.56        0.50      3.71 o 
   0  17   5       87.68       54.46     17.09 o 
   1  17   5        0.04        0.00      3.61 o 
   2  17   5      117.67      165.55     18.74 o 
   3  17   5        0.40        0.14      6.03 o 
  -4  18   5        2.95        3.23      6.60 o 
  -3  18   5       17.19        9.70      8.11 o 
  -2  18   5        0.46        0.00      4.76 o 
  -1  18   5       30.72       21.27      8.31 o 
   0  18   5        3.97        3.02      4.39 o 
   1  18   5       58.93       92.31     11.66 o 
 -12   0   6       51.58       65.20     18.51 o 
 -10   0   6      223.83      325.20     22.03 o 
  -8   0   6      154.39      162.02     14.70 o 
  -6   0   6     2678.48     2683.60    109.76 o 
  -4   0   6     1051.24      922.47     38.86 o 
  -2   0   6     3263.37     3303.41    127.43 o 
   0   0   6     2526.07     2207.43     64.42 o 
   2   0   6      954.14      995.18     52.96 o 
   4   0   6     1171.70     1097.41     47.92 o 
   6   0   6      877.10      971.40     45.54 o 
   8   0   6       39.51       32.84     12.98 o 
 -12   1   6        4.89        0.00      3.50 o 
 -11   1   6       34.52       33.78     12.80 o 
 -10   1   6       12.37       12.53      5.12 o 
  -9   1   6        9.76        7.05      4.39 o 
  -8   1   6       25.40       35.19      7.05 o 
  -7   1   6      412.00      420.47     20.20 o 
  -6   1   6      120.17      135.39      8.17 o 
  -5   1   6     1718.37     1978.25     60.11 o 
  -4   1   6       11.18       23.85      5.07 o 
  -3   1   6      135.25      161.78      7.28 o 
  -2   1   6      107.83      161.07     11.44 o 
  -1   1   6     1566.15     1660.46     41.17 o 
   0   1   6      346.42      406.17     10.48 o 
   1   1   6     1523.49     1670.64     36.84 o 
   2   1   6        1.25        5.07      3.59 o 
   3   1   6      479.96      569.85     18.55 o 
   4   1   6        0.00        0.00      3.31 o 
   5   1   6      630.53      691.87     20.26 o 
   6   1   6      229.42      298.18     13.83 o 
   7   1   6        0.39        0.00      3.33 o 
   8   1   6        0.65        0.00      3.22 o 
   9   1   6        2.10        0.00      6.87 o 
 -12   2   6       47.73       50.03     14.16 o 
 -11   2   6       36.77       35.39     11.19 o 
 -10   2   6      240.64      237.46     19.66 o 
  -9   2   6       74.72       74.42     14.40 o 
  -8   2   6        2.60        7.28      7.13 o 
  -7   2   6        2.46        6.92      6.38 o 
  -6   2   6     1318.53     1427.02     58.23 o 
  -5   2   6       21.59       22.25      7.08 o 
  -4   2   6     3011.09     2657.22    104.83 o 
  -3   2   6      288.05      364.90     20.29 o 
  -2   2   6     1045.77      994.74     50.06 o 
  -1   2   6     2944.11     2924.77     79.15 o 
   0   2   6      711.35      754.63     29.30 o 
   1   2   6      240.83      222.03      9.84 o 
   2   2   6      749.81      751.85     30.54 o 
   3   2   6      274.78      371.07     17.05 o 
   4   2   6      705.50      736.77     37.69 o 
   5   2   6       35.12       15.98     10.80 o 
   6   2   6      526.09      476.69     24.82 o 
   7   2   6       96.04      135.47     17.87 o 
   8   2   6       65.48       59.34     18.68 o 
   9   2   6        6.10        0.33      6.28 o 
 -11   3   6       42.22       52.84     15.55 o 
 -10   3   6       11.80        7.48      6.00 o 
  -9   3   6      314.17      331.76     19.88 o 
  -8   3   6       31.07        6.64      7.97 o 
  -7   3   6       43.80       72.21     13.28 o 
  -6   3   6        4.46        4.91      5.82 o 
  -5   3   6      562.65      496.16     23.07 o 
  -4   3   6      270.45      281.74     14.86 o 
  -3   3   6       77.31       94.12      8.80 o 
  -2   3   6     1172.74     1238.65     52.74 o 
  -1   3   6        9.95        2.79      3.34 o 
   0   3   6      345.38      310.87     19.45 o 
   1   3   6     1482.88     1600.81     79.85 o 
   2   3   6       13.75       14.42      6.79 o 
   3   3   6       31.47       12.61      9.47 o 
   4   3   6      119.24      115.87     13.33 o 
   5   3   6        0.44        0.00      3.89 o 
   6   3   6      101.48      104.83     17.93 o 
   7   3   6      121.87      114.39     17.95 o 
   8   3   6        3.44        7.05      6.68 o 
   9   3   6       24.69       37.31     15.55 o 
 -12   4   6       13.70        9.65      6.54 o 
 -11   4   6        5.81        3.38      6.20 o 
 -10   4   6       98.73      109.40     15.07 o 
  -9   4   6       55.79       83.09     15.24 o 
  -8   4   6     1230.71     1326.89     55.14 o 
  -7   4   6        0.04        6.49      6.40 o 
  -6   4   6      469.77      427.14     20.07 o 
  -5   4   6       72.01       82.59     10.84 o 
  -4   4   6     2049.51     2130.20     91.46 o 
  -3   4   6       33.49       34.47      6.59 o 
  -1   4   6       96.99       79.63      6.29 o 
   0   4   6       57.44       67.72     13.48 o 
   1   4   6        7.93       20.67      5.75 o 
   2   4   6     1898.34     1864.86     85.58 o 
   3   4   6        6.93        2.75      5.49 o 
   4   4   6      251.34      264.79     17.10 o 
   5   4   6       14.75       11.12     10.72 o 
   6   4   6       48.02       66.11     14.97 o 
   7   4   6       13.00        0.00      6.08 o 
   8   4   6      109.74       86.50     17.49 o 
 -12   5   6        0.41        0.00      5.78 o 
 -11   5   6       18.69       26.98      9.76 o 
 -10   5   6       44.25       23.65     13.22 o 
  -9   5   6      112.29       86.85     16.01 o 
  -8   5   6        1.35        0.00      4.12 o 
  -7   5   6      290.37      314.45     18.33 o 
  -6   5   6      116.97       76.48     12.25 o 
  -5   5   6       14.75        7.00      7.26 o 
  -4   5   6      172.66      190.11     12.55 o 
  -3   5   6      146.29      137.96     10.33 o 
  -2   5   6       17.28       13.39      7.13 o 
  -1   5   6       26.42       35.64      5.41 o 
   0   5   6        9.23        8.22      4.12 o 
   1   5   6       70.28       80.40      6.37 o 
   2   5   6        5.39        7.25      5.29 o 
   3   5   6      198.23      155.15     13.73 o 
   4   5   6        2.26        0.00      5.03 o 
   5   5   6        3.43        3.39      6.38 o 
   6   5   6        1.20        0.00      4.95 o 
   7   5   6       94.39       66.26     14.55 o 
   8   5   6       73.01       48.02     15.37 o 
 -12   6   6        0.37        0.00      4.50 o 
 -11   6   6        5.84        0.00      5.13 o 
 -10   6   6       37.06       33.68     14.73 o 
  -9   6   6      186.54      159.86     17.41 o 
  -8   6   6      909.22      959.68     52.64 o 
  -7   6   6       43.75       24.87     10.75 o 
  -6   6   6      491.73      503.43     21.49 o 
  -5   6   6       27.48       10.30      8.69 o 
  -4   6   6      738.55      750.40     31.05 o 
  -3   6   6      242.90      236.53     13.62 o 
  -2   6   6      408.93      379.90     16.87 o 
  -1   6   6       58.78       56.91      6.30 o 
   0   6   6      337.80      269.30     11.47 o 
   1   6   6       98.06       93.16      7.41 o 
   2   6   6      959.61     1081.95     53.72 o 
   3   6   6       11.54       14.64      9.81 o 
   4   6   6      351.16      348.73     21.28 o 
   5   6   6       80.48       71.15     12.60 o 
   6   6   6      129.03      100.99     17.88 o 
   7   6   6        5.04        0.00      5.30 o 
   8   6   6       20.62       18.53      8.65 o 
 -11   7   6        1.84        7.55      6.12 o 
 -10   7   6       15.96       13.38      9.36 o 
  -9   7   6      133.24      184.20     18.88 o 
  -8   7   6      582.89      602.49     25.77 o 
  -7   7   6       61.23       37.57     12.58 o 
  -6   7   6        0.11        7.48      5.69 o 
  -5   7   6        6.96        7.17      5.65 o 
  -4   7   6        8.91       12.25      6.90 o 
  -3   7   6       57.07       48.01      9.33 o 
  -2   7   6       19.33        7.07      6.56 o 
  -1   7   6      736.82      751.81     40.29 o 
   0   7   6       48.53       37.98     13.57 o 
   1   7   6       46.33       65.58     15.29 o 
   2   7   6       81.60       45.62     12.20 o 
   3   7   6      324.54      342.08     18.57 o 
   4   7   6        0.33        6.44      6.53 o 
   5   7   6       51.80       21.52     14.70 o 
   6   7   6      260.64      280.11     21.55 o 
   7   7   6       67.36       62.62     18.29 o 
 -11   8   6        2.97        3.33      6.46 o 
 -10   8   6        3.20        0.14      6.32 o 
  -9   8   6        5.04        0.00      5.91 o 
  -8   8   6      331.40      400.15     21.69 o 
  -7   8   6       67.96       71.26     15.69 o 
  -6   8   6      146.07      138.30     13.04 o 
  -5   8   6        1.31        0.00      4.74 o 
  -4   8   6      482.17      579.29     23.02 o 
  -3   8   6       15.90        6.38      8.59 o 
  -2   8   6      439.31      501.85     21.26 o 
  -1   8   6        1.75        0.00      3.70 o 
   0   8   6      443.17      396.01     14.85 o 
   1   8   6       89.30       99.59      8.41 o 
   2   8   6      213.08      255.21     16.41 o 
   3   8   6      253.77      264.46     17.78 o 
   4   8   6      566.01      659.74     35.26 o 
   5   8   6       15.79       20.18      9.27 o 
   6   8   6       26.72       28.76     10.69 o 
   7   8   6        1.52        0.00      4.11 o 
   8   8   6       48.33       55.07     19.73 o 
 -11   9   6        0.20        0.00      4.53 o 
 -10   9   6       40.29       44.37     13.27 o 
  -9   9   6        3.72        1.79      5.57 o 
  -8   9   6       86.08       40.84     11.25 o 
  -7   9   6      327.73      338.15     21.76 o 
  -6   9   6       18.30       37.95     14.74 o 
  -5   9   6       17.61       26.48      9.49 o 
  -4   9   6        6.21        5.00      6.53 o 
  -3   9   6      197.33      149.67     13.63 o 
  -2   9   6       25.46       23.49      8.05 o 
  -1   9   6      138.24      135.67      8.95 o 
   0   9   6      146.98      156.98     10.17 o 
   1   9   6       61.54       48.94     11.58 o 
   2   9   6      149.09      159.80     14.52 o 
   3   9   6       80.26       65.30     13.39 o 
   4   9   6        7.97        1.53      5.01 o 
   5   9   6       88.48      100.11     15.70 o 
   6   9   6       62.57       63.59     17.11 o 
   7   9   6        6.60        5.07      6.33 o 
 -10  10   6       12.26        5.45      7.47 o 
  -9  10   6       37.40       11.92      9.13 o 
  -8  10   6      174.91      191.28     17.53 o 
  -7  10   6       66.30       70.07     11.50 o 
  -6  10   6       65.90       66.70     14.66 o 
  -5  10   6       74.46       64.68     17.50 o 
  -4  10   6      153.48      206.24     15.59 o 
  -3  10   6       38.93       46.53     10.03 o 
  -2  10   6      189.49      260.95     16.18 o 
  -1  10   6      141.62      157.11     10.51 o 
   0  10   6      391.24      421.11     42.62 o 
   1  10   6      140.38      143.57     10.61 o 
   2  10   6       94.70       89.89     16.23 o 
   3  10   6      197.31      203.28     16.25 o 
   4  10   6       99.42      108.26     14.74 o 
   5  10   6        0.84        2.78      5.48 o 
   6  10   6        8.75        9.23      8.75 o 
   7  10   6       32.28       12.70     11.71 o 
  -9  11   6        8.24        0.14      8.23 o 
  -8  11   6        2.72        2.06      4.67 o 
  -7  11   6        4.29       10.80      7.60 o 
  -6  11   6        1.06        1.10      4.26 o 
  -5  11   6      147.14      110.18     12.41 o 
  -4  11   6       54.73       34.51     10.39 o 
  -3  11   6      157.79      148.51     14.17 o 
  -2  11   6        0.42        2.71      6.80 o 
  -1  11   6       18.77       18.63      6.85 o 
   0  11   6       42.64        7.12     16.12 o 
   1  11   6       27.01       16.33      6.44 o 
   2  11   6      231.94      286.71     18.20 o 
   3  11   6       27.97       16.45      9.70 o 
   4  11   6        0.14        1.01      4.38 o 
   5  11   6        3.61        6.84      7.26 o 
   6  11   6       18.78       20.76     11.75 o 
 -10  12   6       50.48       58.95     14.67 o 
  -9  12   6        0.39        0.00      3.76 o 
  -8  12   6        0.58        1.64      5.19 o 
  -7  12   6       51.43       41.71     10.20 o 
  -6  12   6      119.10      154.29     16.00 o 
  -5  12   6       84.15       84.36     13.27 o 
  -4  12   6       89.71      113.74     12.43 o 
  -3  12   6       57.43       62.18     13.87 o 
  -2  12   6      690.24      752.37     46.93 o 
  -1  12   6       32.31       23.53     12.72 o 
   0  12   6        4.20        0.00      3.92 o 
   1  12   6        0.13        0.00      3.59 o 
   2  12   6        2.62        0.56      5.08 o 
   3  12   6       20.57       28.74      7.83 o 
   4  12   6      137.63      140.89     18.40 o 
   5  12   6        0.00        3.25      4.61 o 
   6  12   6       28.51       31.38     14.08 o 
  -9  13   6        0.69        1.83      5.13 o 
  -8  13   6       11.04        9.34      7.76 o 
  -7  13   6       26.06       18.91     11.09 o 
  -6  13   6        0.82        0.43      4.62 o 
  -5  13   6       13.20        6.20      8.01 o 
  -4  13   6        0.47        0.00      5.50 o 
  -3  13   6        0.34        3.67      4.70 o 
  -2  13   6       25.27       14.79      8.49 o 
  -1  13   6      303.85      335.25     14.05 o 
   0  13   6      117.05      136.49     33.44 o 
   1  13   6        0.34        0.00      3.36 o 
   2  13   6      102.34      107.18     18.85 o 
   3  13   6        8.78        0.82      5.46 o 
   4  13   6        0.71        1.76      4.61 o 
   5  13   6       35.38       36.21     16.26 o 
  -8  14   6       17.22        8.16      7.77 o 
  -7  14   6        7.09        6.22      6.97 o 
  -6  14   6      103.68      167.81     18.57 o 
  -5  14   6        0.33        1.55      4.74 o 
  -4  14   6       97.59      126.84     15.16 o 
  -3  14   6       23.76        6.91      7.52 o 
  -2  14   6      106.61      134.70     14.54 o 
  -1  14   6        0.51        0.00      3.79 o 
   0  14   6      253.98      276.23     14.70 o 
   1  14   6        3.40        0.00      3.14 o 
   2  14   6       22.44       31.09     10.63 o 
   3  14   6       86.57       60.26     16.80 o 
   4  14   6       13.42       10.35      6.78 o 
   5  14   6        4.01       13.81      7.21 o 
  -7  15   6       11.78       21.78     12.25 o 
  -6  15   6       21.67       15.12      8.41 o 
  -5  15   6       14.48        8.79      8.90 o 
  -4  15   6        1.59        6.13      5.74 o 
  -3  15   6       19.74       17.20      8.89 o 
  -2  15   6       49.48       45.25     11.06 o 
  -1  15   6       46.46       41.81     21.46 o 
   0  15   6        4.78        1.73      3.81 o 
   1  15   6      227.71      268.43     15.90 o 
   2  15   6        0.01        0.75      4.53 o 
   3  15   6        0.18        0.00      4.88 o 
   4  15   6        4.69       15.99      8.90 o 
  -6  16   6      101.12      133.86     20.64 o 
  -5  16   6        2.35        7.00      6.09 o 
  -4  16   6       48.36       40.73     16.19 o 
  -3  16   6        3.84       10.02      8.29 o 
  -2  16   6       90.49       83.36     16.02 o 
  -1  16   6        9.90       10.13      5.96 o 
   0  16   6      245.21      264.43     18.45 o 
   1  16   6        5.95        8.36      5.67 o 
   2  16   6      137.19      169.58     18.56 o 
   3  16   6        9.13        4.61      7.06 o 
  -5  17   6       38.95       20.19     13.53 o 
  -4  17   6        0.02        7.15      6.96 o 
  -3  17   6        3.22        0.00      5.15 o 
  -2  17   6        0.17        4.29      5.92 o 
  -1  17   6      154.71      194.32     15.35 o 
   0  17   6        0.19        3.31      3.88 o 
   1  17   6        8.07        6.00      7.49 o 
   2  17   6       15.80       18.05     10.17 o 
  -3  18   6       17.90        1.34      5.72 o 
  -2  18   6       84.16       78.37     13.49 o 
  -1  18   6        7.15        0.11      6.98 o 
 -11   0   7      123.92      158.24     20.55 o 
  -9   0   7        3.65        6.26      6.43 o 
  -7   0   7      520.91      613.23     27.70 o 
  -5   0   7      137.72      121.66     10.74 o 
  -3   0   7      597.36      625.10     31.64 o 
  -1   0   7      158.18      154.82      8.06 o 
   1   0   7      376.95      388.32     27.23 o 
   3   0   7      291.13      360.33     19.36 o 
   5   0   7      633.13      731.73     32.50 o 
   7   0   7        0.36        5.70      6.11 o 
 -12   1   7      112.33      110.90     12.21 o 
 -11   1   7        3.37        0.54      3.74 o 
 -10   1   7       28.67       19.59      8.33 o 
  -9   1   7       41.50       44.40      7.40 o 
  -8   1   7      449.64      409.81     20.99 o 
  -7   1   7       42.43       32.99      6.71 o 
  -6   1   7     1398.32     1396.84     87.45 o 
  -5   1   7       48.85       39.82      6.13 o 
  -4   1   7     2342.69     2425.35    175.35 o 
  -3   1   7      225.46      224.55     29.10 o 
  -2   1   7      951.30      965.18     32.41 o 
  -1   1   7       11.50       16.22      3.43 o 
   0   1   7     1088.16      987.00     21.70 o 
   1   1   7      137.19      166.91      6.46 o 
   2   1   7     1078.87     1206.25     44.39 o 
   3   1   7       33.37       48.67      7.38 o 
   4   1   7      860.35      806.05     26.71 o 
   5   1   7        1.26        4.00      4.23 o 
   6   1   7      277.95      258.90     13.65 o 
   7   1   7        1.02        0.07      4.56 o 
   8   1   7       13.14        9.07      5.24 o 
 -12   2   7       33.51       56.77     14.17 o 
 -11   2   7       45.04       53.12     12.14 o 
 -10   2   7       27.51        6.48      8.43 o 
  -9   2   7      164.90      205.07     17.10 o 
  -8   2   7        6.47       10.75      7.51 o 
  -7   2   7      119.49      154.46     13.33 o 
  -6   2   7      161.17      176.19     12.63 o 
  -5   2   7      491.88      475.28     20.73 o 
  -4   2   7      908.85     1041.93     44.81 o 
  -3   2   7       55.92       50.00      8.08 o 
  -2   2   7      111.18       98.23      9.62 o 
  -1   2   7      332.84      396.43     12.45 o 
   0   2   7      109.57      147.81      8.58 o 
   1   2   7      562.53      639.35     37.12 o 
   2   2   7      550.99      552.57     26.78 o 
   3   2   7      181.33      193.44     14.99 o 
   4   2   7       91.72       93.27     12.60 o 
   5   2   7        8.11        3.02      5.58 o 
   6   2   7       13.17       12.97      9.48 o 
   7   2   7       70.42       98.39     15.90 o 
   8   2   7       27.82       33.20     11.39 o 
 -12   3   7       18.56       28.47     13.51 o 
 -11   3   7       55.61       32.89     14.96 o 
 -10   3   7      113.04       94.79     15.38 o 
  -9   3   7       96.55       91.52     12.51 o 
  -8   3   7      575.02      571.55     26.67 o 
  -7   3   7       56.35       80.72     10.48 o 
  -6   3   7      866.64      888.02     41.69 o 
  -5   3   7      309.69      378.05     20.05 o 
  -4   3   7      288.15      263.66     16.98 o 
  -3   3   7      138.42      118.20     10.09 o 
  -1   3   7      254.39      232.47     16.91 o 
   0   3   7     1674.49     1762.78     55.67 o 
   1   3   7      640.53      724.14     22.81 o 
   2   3   7      893.64      833.29     41.12 o 
   4   3   7       83.65       96.92     12.59 o 
   5   3   7       31.67       20.16     13.01 o 
   6   3   7        3.57        0.00      4.91 o 
   7   3   7       13.14        0.00      6.10 o 
   8   3   7       90.70      142.45     20.22 o 
 -12   4   7       35.33       31.07     13.57 o 
 -11   4   7       53.03       70.42     17.07 o 
 -10   4   7       19.98        7.88      9.02 o 
  -9   4   7       25.67       22.17      8.93 o 
  -8   4   7        8.08        4.35      6.09 o 
  -7   4   7      554.49      694.80     36.89 o 
  -6   4   7        0.87        2.95      4.91 o 
  -5   4   7      107.24      104.59     10.55 o 
  -4   4   7        3.39        0.17      5.05 o 
  -3   4   7       12.56       23.70      7.59 o 
  -1   4   7     1200.91     1273.22     63.40 o 
   0   4   7       31.71       29.20      5.94 o 
   1   4   7      288.92      345.88     15.72 o 
   2   4   7      153.70      160.92     14.46 o 
   3   4   7        0.65        0.52      5.41 o 
   4   4   7       53.47       34.31     14.90 o 
   5   4   7       24.70       34.59      9.94 o 
   6   4   7       34.76       21.47     12.01 o 
   7   4   7        2.52        5.05      6.05 o 
   8   4   7        7.39        0.00      3.94 o 
 -12   5   7       56.61      104.24     18.51 o 
 -11   5   7       12.64        2.97      6.23 o 
 -10   5   7      366.45      375.85     26.74 o 
  -9   5   7        0.71        2.60      4.17 o 
  -8   5   7       65.27       51.05     12.16 o 
  -7   5   7       15.40       16.76      8.22 o 
  -6   5   7      128.63      111.46     13.61 o 
  -5   5   7        6.57        0.00      5.68 o 
  -4   5   7      574.78      580.86     35.25 o 
  -3   5   7      249.76      234.12     14.00 o 
  -2   5   7      583.87      598.62     32.97 o 
  -1   5   7      165.74      171.65      8.54 o 
   0   5   7      769.21      819.67     27.70 o 
   1   5   7       33.45       27.24      8.00 o 
   2   5   7       83.30       92.73     13.15 o 
   3   5   7        0.61        2.23      5.32 o 
   4   5   7      104.66      135.04     16.84 o 
   5   5   7        1.20        0.00      3.35 o 
   6   5   7      101.37      109.09     17.50 o 
   7   5   7       22.51       15.45      9.74 o 
 -11   6   7       31.64       22.70     13.32 o 
 -10   6   7       15.30        9.03      8.58 o 
  -9   6   7      241.15      221.35     19.99 o 
  -8   6   7        0.90        0.00      4.57 o 
  -7   6   7       75.34       86.53     11.89 o 
  -6   6   7        0.01        4.31      5.87 o 
  -5   6   7        8.23        8.64      6.21 o 
  -4   6   7        1.42        2.35      4.61 o 
  -3   6   7      366.89      383.13     20.06 o 
  -2   6   7      352.53      377.11     17.67 o 
  -1   6   7      482.38      416.82     15.22 o 
   0   6   7        3.73        4.17      4.23 o 
   1   6   7      632.05      647.93     30.33 o 
   2   6   7      141.40      111.00     13.47 o 
   3   6   7       11.19        5.42      7.27 o 
   4   6   7       68.73       40.44     12.50 o 
   5   6   7       17.03        3.38      6.09 o 
   6   6   7        0.04        6.90      6.97 o 
   7   6   7       19.13       11.77      9.73 o 
 -11   7   7        0.32        4.91      5.70 o 
 -10   7   7      220.93      238.75     21.38 o 
  -9   7   7        4.81        0.00      7.17 o 
  -8   7   7      154.63      132.25     15.03 o 
  -7   7   7        1.49        3.21      5.08 o 
  -6   7   7      157.76      166.34     15.56 o 
  -5   7   7        5.47        4.82      5.81 o 
  -4   7   7        0.76        0.00      4.84 o 
  -3   7   7       16.70       11.99      7.80 o 
  -2   7   7     1415.51     1471.96     74.12 o 
  -1   7   7        0.64        2.47      3.82 o 
   0   7   7      521.85      474.61     26.08 o 
   1   7   7       62.45       66.38      8.45 o 
   2   7   7      353.76      454.96     24.46 o 
   3   7   7       17.43        6.20      7.24 o 
   4   7   7      153.00      147.08     18.05 o 
   5   7   7      105.15       97.94     14.43 o 
   6   7   7      124.14       98.48     18.47 o 
 -11   8   7        0.44        0.00      4.95 o 
 -10   8   7        8.37        0.35      6.29 o 
  -9   8   7      130.84      193.46     18.32 o 
  -8   8   7       17.62       19.88     10.80 o 
  -7   8   7        4.90        0.00      4.13 o 
  -6   8   7        0.02        0.00      5.15 o 
  -5   8   7        3.33        4.88      6.48 o 
  -4   8   7        9.43       12.86      8.73 o 
  -3   8   7        0.70        5.43      6.45 o 
  -2   8   7       31.84       38.69      8.67 o 
  -1   8   7      475.95      510.41     15.96 o 
   0   8   7       18.86       20.65      6.41 o 
   1   8   7      133.04      102.30     12.14 o 
   2   8   7       34.89       33.47     10.03 o 
   3   8   7      147.98      146.48     13.97 o 
   4   8   7      170.75      202.91     18.24 o 
   5   8   7        4.58        3.20      6.42 o 
   6   8   7        0.45        0.00      4.70 o 
   7   8   7       14.35       11.99     10.66 o 
 -11   9   7        1.04        0.00      3.30 o 
 -10   9   7        9.41        1.18      6.41 o 
  -9   9   7       46.27       60.04     13.69 o 
  -8   9   7       65.55       78.83     15.15 o 
  -7   9   7      185.68      223.45     18.31 o 
  -6   9   7       60.16       60.54     12.21 o 
  -5   9   7        0.19        1.36      5.75 o 
  -4   9   7      313.04      389.46     21.91 o 
  -3   9   7       12.39        6.55      7.36 o 
  -2   9   7       79.18       86.07     13.47 o 
  -1   9   7        8.01        8.26      5.30 o 
   0   9   7      165.49      182.25     12.57 o 
   1   9   7       44.35       44.51      8.67 o 
   2   9   7      300.78      384.77     22.88 o 
   3   9   7      265.65      241.78     18.95 o 
   4   9   7      164.93      183.56     17.96 o 
   5   9   7       80.92       72.52     14.03 o 
   6   9   7       25.40       14.08     12.63 o 
 -10  10   7       12.22        7.10      6.17 o 
  -9  10   7       10.70        9.01      6.52 o 
  -8  10   7       22.43       17.49      9.80 o 
  -7  10   7        4.15        1.22      5.15 o 
  -6  10   7        0.71        3.80      5.81 o 
  -5  10   7        8.36        0.00      5.15 o 
  -4  10   7      222.79      261.67     17.88 o 
  -3  10   7       17.72        2.77      6.06 o 
  -2  10   7      392.19      413.92     21.33 o 
  -1  10   7      134.87      140.92     10.13 o 
   0  10   7       38.01       44.12     21.43 o 
   1  10   7       26.47       31.42      8.08 o 
   2  10   7        2.11        4.57      5.34 o 
   3  10   7      161.62      121.74     17.91 o 
   4  10   7       36.70       46.16     12.60 o 
   5  10   7        4.51        7.59      5.53 o 
   6  10   7        0.15        0.00      5.57 o 
 -10  11   7        1.25        0.00      4.84 o 
  -9  11   7        0.76        0.00      4.03 o 
  -8  11   7       35.98       32.28      9.68 o 
  -7  11   7       61.24       44.79     13.09 o 
  -6  11   7       42.02       44.74     10.88 o 
  -5  11   7        0.23        3.22      5.81 o 
  -4  11   7      388.61      434.06     23.46 o 
  -3  11   7       17.30       13.85      8.93 o 
  -2  11   7      321.89      374.06     24.70 o 
  -1  11   7       48.53       45.72      8.56 o 
   0  11   7      154.99      159.85     25.18 o 
   1  11   7        5.43        1.32      4.26 o 
   2  11   7      278.63      326.93     19.88 o 
   3  11   7        0.70        3.95      6.63 o 
   4  11   7       75.08       96.38     14.45 o 
   5  11   7        3.47       11.78      7.42 o 
   6  11   7       15.11        1.37      7.10 o 
  -9  12   7        2.28        0.69      5.05 o 
  -8  12   7       21.81        6.87      6.60 o 
  -7  12   7       25.87       14.52     10.89 o 
  -6  12   7        5.36        0.08      5.09 o 
  -5  12   7       52.38       55.90     12.58 o 
  -4  12   7       27.84       26.18     12.04 o 
  -3  12   7       68.15       46.77     11.51 o 
  -2  12   7       52.49       61.41     11.15 o 
  -1  12   7       48.42       51.07      8.16 o 
   0  12   7        0.16        0.75      3.75 o 
   1  12   7      128.52      136.24     20.55 o 
   2  12   7        1.18        0.00      5.21 o 
   3  12   7       51.40       44.52     10.78 o 
   4  12   7       12.33       18.00      9.42 o 
   5  12   7       37.37       38.74     14.48 o 
  -9  13   7        6.45       14.46      9.08 o 
  -8  13   7       52.18       67.84     14.53 o 
  -7  13   7       49.85       25.82     11.66 o 
  -6  13   7      237.57      200.61     19.16 o 
  -5  13   7        0.09        4.12      5.19 o 
  -4  13   7      144.20      154.14     15.95 o 
  -3  13   7        0.08        5.55      4.98 o 
  -2  13   7      100.46       76.21     14.38 o 
  -1  13   7      203.34      213.55     14.13 o 
   0  13   7       97.24       85.88     30.64 o 
   1  13   7        8.39        5.44      4.33 o 
   2  13   7       74.82      109.41     15.48 o 
   3  13   7        6.79        9.97      7.17 o 
   4  13   7       37.78       33.40     12.83 o 
  -8  14   7       14.95        9.64      8.61 o 
  -7  14   7       19.42       40.07     15.90 o 
  -6  14   7        0.34        0.36      4.82 o 
  -5  14   7      152.93      141.01     19.08 o 
  -4  14   7        8.08       10.93      7.14 o 
  -3  14   7      159.79      175.67     20.07 o 
  -2  14   7       75.82       56.31     16.24 o 
  -1  14   7        4.74        0.00      4.88 o 
   0  14   7       90.91       79.22     10.15 o 
   1  14   7       40.49       32.95      8.51 o 
   2  14   7       12.39       11.59      7.23 o 
   3  14   7       11.03        8.82      7.63 o 
   4  14   7       12.02        9.92      8.78 o 
  -7  15   7       10.06        7.97      7.70 o 
  -5  15   7       18.76       29.70     10.59 o 
  -4  15   7      197.51      273.06     22.19 o 
  -3  15   7        0.16        0.00      4.85 o 
  -2  15   7       12.76        9.70      8.29 o 
  -1  15   7       48.24       36.31      9.46 o 
   0  15   7      203.50      198.68     15.31 o 
   1  15   7        1.27        2.48      4.99 o 
   2  15   7       28.39       42.89     12.85 o 
   3  15   7        0.96        5.12      5.30 o 
  -6  16   7        0.51        0.00      5.65 o 
  -5  16   7       16.76        2.67      8.18 o 
  -4  16   7        1.28        0.08      5.54 o 
  -3  16   7       50.30       68.48     12.20 o 
  -2  16   7       34.69       29.86     14.15 o 
  -1  16   7        6.10        4.11      5.37 o 
   0  16   7        2.28        0.00      3.40 o 
   1  16   7      114.61      127.95     23.61 o 
   2  16   7        2.83        6.20      7.28 o 
  -4  17   7       21.37       15.38      9.64 o 
  -3  17   7        0.94        8.73      8.26 o 
  -2  17   7       37.07       57.84     13.49 o 
  -1  17   7        8.93        2.67      3.77 o 
   0  17   7       51.82       31.43     10.88 o 
 -12   0   8       79.04       85.39     16.51 o 
 -10   0   8      263.28      232.76     22.32 o 
  -8   0   8      154.20      134.30     14.27 o 
  -6   0   8      127.93      106.63     14.33 o 
  -4   0   8      426.64      433.56     25.79 o 
  -2   0   8        4.05        1.59      4.84 o 
   0   0   8      405.66      358.69     14.13 o 
   2   0   8       30.74       43.84      9.58 o 
   4   0   8      339.41      263.00     18.62 o 
   6   0   8       13.10        3.40      6.30 o 
 -12   1   8       14.76        7.77      5.29 o 
 -11   1   8       78.21       92.97     14.64 o 
 -10   1   8       14.68       17.82      6.88 o 
  -9   1   8      114.10      175.22     24.55 o 
  -8   1   8        2.75        4.38      8.49 o 
  -7   1   8       76.38       87.73      8.42 o 
  -6   1   8       15.67       14.99      6.32 o 
  -5   1   8       11.94        6.14      4.72 o 
  -4   1   8        5.80        4.32      3.99 o 
  -3   1   8       66.15       59.81      6.87 o 
  -2   1   8        2.18        3.94      4.14 o 
  -1   1   8      542.39      481.04     10.02 o 
   0   1   8        3.74        0.00      2.60 o 
   1   1   8       63.04       74.52      5.58 o 
   2   1   8       77.60       81.05     10.68 o 
   3   1   8       22.98       23.79      7.19 o 
   4   1   8       60.80       57.49      8.73 o 
   5   1   8        3.61        5.10      5.91 o 
   6   1   8       23.56        8.21      7.21 o 
   7   1   8        1.81        0.00      5.83 o 
 -12   2   8       65.82       66.98     20.16 o 
 -11   2   8        0.05        0.00      4.31 o 
 -10   2   8      101.81       98.61     13.74 o 
  -9   2   8        0.08        5.48      5.34 o 
  -8   2   8      165.48      149.73     15.24 o 
  -7   2   8        0.00        4.14      5.95 o 
  -6   2   8      567.21      507.63     24.73 o 
  -5   2   8      103.77      124.56     15.82 o 
  -4   2   8      357.96      342.65     17.87 o 
  -3   2   8       73.19       40.72     13.00 o 
  -2   2   8     1044.01     1044.47     47.35 o 
  -1   2   8      115.05      147.74     10.45 o 
   0   2   8      115.79      106.98      8.91 o 
   1   2   8       30.65       18.43      5.70 o 
   2   2   8      654.03      725.07     41.52 o 
   3   2   8      409.87      485.84     29.94 o 
   4   2   8      142.31      145.06     14.78 o 
   6   2   8       17.83       11.00      7.09 o 
   7   2   8        0.03        2.72      5.76 o 
 -12   3   8       12.58       11.91      8.87 o 
 -11   3   8       24.55       32.29     11.34 o 
 -10   3   8       30.25        8.89      7.78 o 
  -9   3   8       35.75       53.31     12.24 o 
  -8   3   8        0.25        7.61      5.38 o 
  -7   3   8      142.88      177.16     16.32 o 
  -6   3   8        2.42        0.51      5.55 o 
  -5   3   8      665.40      712.39     32.23 o 
  -4   3   8      121.99       72.16     12.15 o 
  -3   3   8       31.86       16.04      8.49 o 
  -2   3   8        1.17        0.00      4.31 o 
  -1   3   8      474.56      612.83     38.33 o 
   0   3   8        0.43        3.99      4.26 o 
   1   3   8      219.69      196.38     10.88 o 
   2   3   8      178.56      183.06     15.29 o 
   3   3   8      266.16      202.00     17.33 o 
   4   3   8        5.95        0.00      4.41 o 
   5   3   8        3.01        1.60      6.52 o 
   6   3   8       34.17       25.68     11.19 o 
   7   3   8       14.72        7.81      6.99 o 
 -12   4   8       39.69       57.09     15.16 o 
 -11   4   8        0.15        0.00      4.70 o 
 -10   4   8      125.70      128.73     17.45 o 
  -9   4   8       12.45        1.54      5.51 o 
  -8   4   8       27.11       12.47      7.79 o 
  -7   4   8       89.72      101.17     11.52 o 
  -6   4   8      727.45      729.57     25.73 o 
  -5   4   8       18.42       29.19      7.63 o 
  -4   4   8     1250.58     1345.62     59.42 o 
  -3   4   8        0.07        0.87      4.55 o 
  -2   4   8      799.35      736.99     35.33 o 
  -1   4   8       13.10        6.55      4.01 o 
   0   4   8     1945.73     2153.02     87.20 o 
   1   4   8      475.97      521.12     18.39 o 
   2   4   8      140.57      154.82     17.10 o 
   3   4   8       19.55        6.76      8.48 o 
   4   4   8       77.67       89.65     11.87 o 
   5   4   8        4.43        5.84      5.75 o 
   6   4   8      158.70      132.48     20.27 o 
   7   4   8        6.64        0.00      6.25 o 
 -11   5   8       29.68       50.73     15.43 o 
 -10   5   8        4.87       14.20      8.77 o 
  -9   5   8      185.44      203.03     18.77 o 
  -8   5   8       19.30        6.83      6.84 o 
  -7   5   8        9.53        9.71      8.45 o 
  -6   5   8        5.27        0.00      6.10 o 
  -5   5   8        8.14        5.88      8.62 o 
  -4   5   8      134.74      122.70     14.03 o 
  -3   5   8      816.92      814.90     28.49 o 
  -2   5   8       65.64       49.24     10.58 o 
  -1   5   8      869.06      933.63     27.57 o 
   0   5   8       17.87       16.42      5.56 o 
   1   5   8       17.55       15.99      9.09 o 
   2   5   8       64.03       64.41     10.24 o 
   3   5   8       30.64       28.33      9.70 o 
   4   5   8       47.76       54.40     11.20 o 
   5   5   8      164.33      207.97     18.42 o 
   6   5   8        0.15        2.14      5.00 o 
   7   5   8        6.27        0.50      4.73 o 
 -11   6   8        0.01        0.57      4.72 o 
 -10   6   8        4.40        5.35      6.48 o 
  -9   6   8       42.23       45.96     11.93 o 
  -8   6   8      464.09      460.75     23.35 o 
  -7   6   8       23.24       20.86      9.27 o 
  -6   6   8        0.53        7.84      6.57 o 
  -5   6   8       33.25       26.66      8.06 o 
  -4   6   8      233.15      230.17     15.16 o 
  -3   6   8       23.13       28.05     10.35 o 
  -2   6   8     2277.15     2437.26     98.75 o 
  -1   6   8       27.98       26.51      6.07 o 
   0   6   8      196.83      174.25     11.14 o 
   1   6   8        6.83        7.60      4.90 o 
   2   6   8       29.36       31.26     12.20 o 
   3   6   8       34.52       22.09      8.80 o 
   4   6   8      106.07      101.75     14.56 o 
   5   6   8       12.14        6.28      8.18 o 
   6   6   8       82.62       79.60     14.99 o 
 -11   7   8       10.01       13.39      8.01 o 
 -10   7   8        7.86       12.49      8.91 o 
  -9   7   8        0.30        2.02      4.53 o 
  -8   7   8        5.55        6.47      6.37 o 
  -7   7   8       53.37       38.99     11.60 o 
  -6   7   8       43.88       28.41     11.09 o 
  -5   7   8       46.72       45.05     12.09 o 
  -4   7   8        1.24        4.20      5.19 o 
  -3   7   8      390.74      393.41     19.91 o 
  -2   7   8        6.34        0.00      4.98 o 
  -1   7   8       12.57        8.94      5.68 o 
   0   7   8        0.06        4.23      4.32 o 
   1   7   8        9.49       12.57      5.34 o 
   2   7   8       16.59       13.48      9.96 o 
   3   7   8        1.04        1.17      4.33 o 
   4   7   8        5.51        2.92      7.40 o 
   5   7   8       57.92       59.51     14.02 o 
   6   7   8       25.03       16.44     10.12 o 
 -11   8   8        8.07       10.09      7.63 o 
 -10   8   8       36.44       19.35     11.57 o 
  -9   8   8       63.48       75.01     15.37 o 
  -8   8   8       64.70       48.33     13.00 o 
  -7   8   8        7.24        5.57      6.58 o 
  -6   8   8       57.18       49.90     11.31 o 
  -5   8   8        6.40       15.82      9.78 o 
  -4   8   8       48.65       55.51     11.11 o 
  -3   8   8      511.65      478.39     22.13 o 
  -2   8   8      275.73      361.90     19.08 o 
  -1   8   8       20.02       12.44      9.55 o 
   0   8   8       53.33       42.19     10.00 o 
   1   8   8        4.38        0.00      2.98 o 
   2   8   8      207.96      268.07     19.63 o 
   3   8   8       21.14       13.24      9.78 o 
   4   8   8       24.98       14.58     10.15 o 
   5   8   8        1.05        0.79      4.19 o 
   6   8   8       44.63       18.83     13.99 o 
 -10   9   8        0.56        0.00      5.57 o 
  -9   9   8        1.39        0.00      5.31 o 
  -8   9   8        9.75       13.55      8.21 o 
  -7   9   8        7.67       15.65      7.59 o 
  -6   9   8       95.27       99.12     12.68 o 
  -5   9   8       65.37       58.44     10.67 o 
  -4   9   8        8.63       10.90      7.66 o 
  -3   9   8       60.34       38.77     13.43 o 
  -2   9   8       84.72       76.64     14.21 o 
  -1   9   8        1.10        0.00      4.30 o 
   0   9   8       15.95        5.92      5.17 o 
   1   9   8      141.10      146.83     10.08 o 
   2   9   8       12.23        3.86      6.34 o 
   3   9   8       54.63       25.36     13.92 o 
   4   9   8       39.68       19.13     12.68 o 
   5   9   8        3.06        0.00      4.68 o 
   6   9   8        4.06        0.00      7.15 o 
 -10  10   8       20.86       22.17     10.37 o 
  -9  10   8        0.15        0.00      4.17 o 
  -8  10   8       95.11       83.44     14.68 o 
  -7  10   8        8.83       17.27      8.12 o 
  -6  10   8       68.35       57.73     13.23 o 
  -5  10   8       88.69       78.54     11.32 o 
  -4  10   8      449.72      564.34     26.29 o 
  -3  10   8        3.25        2.31      5.06 o 
  -2  10   8       16.22       28.91      8.92 o 
  -1  10   8      352.46      393.09     22.94 o 
   0  10   8      177.15      190.51     12.66 o 
   1  10   8        0.21        0.00      3.40 o 
   2  10   8      443.41      519.19     26.17 o 
   3  10   8        2.71        0.00      4.20 o 
   4  10   8       75.48       82.48     14.98 o 
   5  10   8        1.79        0.88      6.09 o 
  -9  11   8       12.70        1.84      6.12 o 
  -8  11   8        7.53       12.43      7.76 o 
  -7  11   8       21.14       17.27      9.59 o 
  -6  11   8        1.57        0.00      5.94 o 
  -5  11   8       75.41       70.79     14.42 o 
  -4  11   8      150.46      139.92     17.73 o 
  -3  11   8      190.86      188.37     17.58 o 
  -2  11   8      127.94      170.50     16.13 o 
  -1  11   8        8.74        5.63      5.10 o 
   0  11   8       92.88       74.10     15.86 o 
   1  11   8      347.45      369.92     26.16 o 
   2  11   8        0.05        2.07      5.13 o 
   3  11   8       57.76       42.94     13.05 o 
   4  11   8       10.41        5.04      7.01 o 
   5  11   8       15.04       26.91     12.10 o 
  -9  12   8        1.51        0.11      3.51 o 
  -8  12   8        2.53        3.78      5.06 o 
  -7  12   8       46.13       33.73     15.89 o 
  -6  12   8      213.80      247.93     22.64 o 
  -5  12   8        0.43        0.00      4.95 o 
  -4  12   8      278.06      334.03     21.91 o 
  -3  12   8       88.43      112.13     16.73 o 
  -2  12   8       11.61       13.90      9.23 o 
  -1  12   8        0.58        0.00      3.32 o 
   0  12   8      298.84      348.12     15.91 o 
   1  12   8       29.08       51.01      8.37 o 
   2  12   8      108.36      157.65     19.47 o 
   3  12   8       11.42        3.45      6.73 o 
   4  12   8       63.77       68.60     14.15 o 
  -8  13   8        0.03        0.00      5.35 o 
  -7  13   8       26.99       14.72     10.47 o 
  -6  13   8       33.81       22.22     11.39 o 
  -5  13   8      120.10      113.97     15.90 o 
  -4  13   8        0.04        0.00      5.78 o 
  -3  13   8        1.70        4.18      6.24 o 
  -2  13   8      195.00      223.01     19.53 o 
  -1  13   8       59.20       82.95      9.94 o 
   0  13   8        0.08        0.00      7.25 o 
   1  13   8       91.23      122.17     11.50 o 
   2  13   8       32.34       26.50     11.96 o 
   3  13   8       53.87       71.18     12.66 o 
  -7  14   8        2.34        2.56      5.61 o 
  -6  14   8      102.54      138.71     16.95 o 
  -5  14   8        0.02        0.00      5.29 o 
  -4  14   8       46.39       34.56     16.58 o 
  -3  14   8       39.66       41.35     12.12 o 
  -2  14   8       67.72       65.24     14.74 o 
  -1  14   8        7.73        0.85      4.09 o 
   0  14   8       73.84       67.56     10.57 o 
   1  14   8        0.62        0.00      4.05 o 
   2  14   8       24.49       28.67     12.47 o 
  -6  15   8        1.10        6.28      5.89 o 
  -5  15   8       34.98       29.97     12.03 o 
  -4  15   8       12.81        8.92      8.35 o 
  -3  15   8       30.13       12.04      7.90 o 
  -2  15   8        5.24        0.00      6.08 o 
  -1  15   8       43.88       42.11     13.43 o 
   0  15   8       13.31        5.40      8.66 o 
   1  15   8       15.61        8.76      6.40 o 
  -5  16   8        0.04        0.00      5.17 o 
  -4  16   8       14.11       10.93      9.19 o 
  -3  16   8       10.60        7.02      7.83 o 
  -2  16   8       32.21       33.01     14.60 o 
  -1  16   8        0.60        2.08      4.08 o 
   0  16   8       13.02        9.44      5.93 o 
 -11   0   9       13.02       16.95      9.06 o 
  -9   0   9       28.05       25.05     12.03 o 
  -7   0   9       16.19       11.66      7.68 o 
  -5   0   9      331.34      322.80     18.76 o 
  -3   0   9       86.84      126.75     11.56 o 
  -1   0   9      135.64      138.39      9.42 o 
   1   0   9        2.25        0.00      3.20 o 
   3   0   9        9.87        1.42      5.09 o 
   5   0   9       24.16       39.85      9.90 o 
 -12   1   9       16.27       13.18      8.98 o 
 -11   1   9       12.05        4.73      5.34 o 
 -10   1   9       75.44       56.97     10.54 o 
  -9   1   9        2.79        0.00      3.98 o 
  -8   1   9       40.71       18.39     11.31 o 
  -7   1   9       48.11       45.37     11.41 o 
  -6   1   9      248.48      291.44     13.60 o 
  -5   1   9       12.21       13.81      5.97 o 
  -4   1   9      486.74      451.87     14.64 o 
  -3   1   9       38.24       33.76      7.04 o 
  -2   1   9      168.42      151.10     18.63 o 
  -1   1   9        1.40        1.68      2.63 o 
   0   1   9      270.73      241.43      8.58 o 
   1   1   9       73.82       90.57      6.19 o 
   2   1   9      119.56      151.86     14.74 o 
   3   1   9        2.45        4.35      4.65 o 
   4   1   9        0.53        0.00      2.90 o 
   5   1   9        1.21        0.00      4.22 o 
 -11   2   9       54.71       65.15     14.18 o 
 -10   2   9       66.63       82.47     18.21 o 
  -9   2   9        0.59        7.32      6.08 o 
  -8   2   9      105.29      143.25     16.54 o 
  -7   2   9      101.52      103.32     15.01 o 
  -6   2   9       62.07       73.74     13.53 o 
  -5   2   9      102.26       93.82     12.51 o 
  -4   2   9       22.41       36.12      7.89 o 
  -3   2   9      388.00      354.32     18.52 o 
  -2   2   9      381.71      393.33     21.24 o 
   0   2   9       89.52       73.73      7.42 o 
   1   2   9       68.75       46.26      7.31 o 
   2   2   9        2.89        0.67      5.84 o 
   3   2   9        4.78        8.31      6.59 o 
   4   2   9        2.53        0.00      3.67 o 
   5   2   9        4.37        7.56      7.42 o 
   6   2   9        3.25        3.74      6.41 o 
 -11   3   9        9.74        9.65      7.25 o 
 -10   3   9       26.62        6.41      7.52 o 
  -9   3   9      104.57      133.37     17.77 o 
  -8   3   9       36.43       33.35      9.20 o 
  -7   3   9       89.52      107.79     16.99 o 
  -6   3   9      333.56      324.23     20.12 o 
  -5   3   9       26.80       16.67      9.04 o 
  -4   3   9      667.60      652.62     37.55 o 
  -3   3   9       94.36       85.73     12.40 o 
  -2   3   9      394.14      402.75     21.44 o 
  -1   3   9       28.67       19.69      6.85 o 
   0   3   9        1.42        5.48      4.59 o 
   1   3   9      253.56      284.94     12.88 o 
   2   3   9      540.94      557.53     26.32 o 
   3   3   9      183.75      142.85     19.78 o 
   4   3   9       56.95       74.92     14.64 o 
   5   3   9        5.24        0.16      5.60 o 
   6   3   9       55.29       22.30     13.54 o 
 -11   4   9        3.31        6.79      6.07 o 
 -10   4   9        0.97        0.84      6.10 o 
  -9   4   9       54.20      101.34     16.78 o 
  -8   4   9      141.63      141.18     14.51 o 
  -7   4   9        0.36        2.75      6.02 o 
  -6   4   9       22.67       16.69     10.21 o 
  -5   4   9      162.68      207.95     15.19 o 
  -4   4   9        3.48        4.20      6.38 o 
  -3   4   9      496.36      505.31     22.98 o 
  -2   4   9      346.57      430.19     21.13 o 
  -1   4   9       53.40       64.35     17.38 o 
   0   4   9      741.79      752.24     24.51 o 
   1   4   9      143.65      107.27     10.53 o 
   2   4   9        8.67        0.00      4.95 o 
   3   4   9       88.01       93.03     13.48 o 
   4   4   9       33.95       23.44     11.64 o 
   5   4   9       19.15       16.86     10.04 o 
   6   4   9        2.84        6.72      4.79 o 
 -11   5   9       28.97       20.03     13.40 o 
 -10   5   9       22.39       22.76     10.43 o 
  -9   5   9        0.79       10.54      6.43 o 
  -8   5   9      253.16      234.60     18.86 o 
  -7   5   9      112.23      147.23     18.30 o 
  -6   5   9       81.36       58.41     15.51 o 
  -5   5   9       23.53       33.97      8.96 o 
  -4   5   9      395.48      475.67     21.81 o 
  -3   5   9        4.75        0.23      6.91 o 
  -2   5   9      144.81      130.05     15.60 o 
  -1   5   9      299.25      273.00     12.63 o 
   0   5   9      304.80      377.72     15.31 o 
   1   5   9      201.09      231.25     13.39 o 
   2   5   9       22.29       34.32      9.89 o 
   3   5   9       69.81      117.19     17.28 o 
   4   5   9      382.16      486.36     27.91 o 
   5   5   9        0.75        5.32      5.74 o 
   6   5   9       40.35       11.63     11.72 o 
 -11   6   9        1.02        9.81      6.32 o 
 -10   6   9        9.28        6.52      8.07 o 
  -9   6   9       54.72       85.83     14.78 o 
  -8   6   9        4.34       10.26      8.24 o 
  -7   6   9       62.37       84.54     14.62 o 
  -6   6   9       36.34       35.93      9.93 o 
  -5   6   9        0.50        0.00      5.45 o 
  -4   6   9      202.61      205.12     20.76 o 
  -3   6   9       73.41      104.25     12.89 o 
  -2   6   9       74.18       70.05     15.90 o 
  -1   6   9      839.10      809.88     31.44 o 
   0   6   9        3.72        1.31      3.76 o 
   1   6   9       30.83       20.23      6.92 o 
   2   6   9        1.28        3.43      4.77 o 
   3   6   9       94.04      102.70     15.08 o 
   4   6   9        3.22        0.00      4.29 o 
   5   6   9       65.75       74.31     17.48 o 
 -11   7   9        7.30        9.17      6.54 o 
 -10   7   9       30.45       15.61      9.78 o 
  -9   7   9        8.57        2.15      6.48 o 
  -8   7   9      140.89      173.17     19.53 o 
  -7   7   9       37.78       38.13     12.68 o 
  -6   7   9       86.65       79.37     11.81 o 
  -5   7   9      220.59      197.47     15.07 o 
  -4   7   9      168.99      180.73     18.87 o 
  -3   7   9       54.78       63.06     13.03 o 
  -2   7   9      473.60      549.31     23.99 o 
  -1   7   9        0.02        0.00      4.10 o 
   0   7   9       36.08       30.98      8.46 o 
   1   7   9        1.67        0.00      2.84 o 
   2   7   9        7.20        0.00      6.11 o 
   3   7   9       53.03       72.15     15.07 o 
   4   7   9      216.79      236.53     23.98 o 
   5   7   9       25.59       10.14      9.25 o 
 -10   8   9        0.03        0.67      4.57 o 
  -9   8   9       62.92       81.23     17.82 o 
  -8   8   9       33.46       17.96     10.73 o 
  -7   8   9      102.76      135.55     14.95 o 
  -6   8   9       39.23       21.03      9.98 o 
  -5   8   9       40.85       55.10     11.80 o 
  -4   8   9      206.23      195.87     17.81 o 
  -3   8   9        0.39        0.00      5.32 o 
  -2   8   9       14.58       12.06      8.16 o 
  -1   8   9      275.78      273.49     15.90 o 
   0   8   9      151.12      164.13     11.21 o 
   1   8   9        7.80        0.89      4.06 o 
   2   8   9        7.74        5.53      6.03 o 
   3   8   9       30.34        9.12      9.82 o 
   4   8   9        3.64        1.19      4.83 o 
   5   8   9       28.79       34.61     10.42 o 
 -10   9   9       59.78       59.01     14.97 o 
  -9   9   9        9.27       13.06      7.25 o 
  -8   9   9       10.72        6.68      5.49 o 
  -7   9   9       17.55       10.25      8.37 o 
  -6   9   9      478.60      526.35     24.94 o 
  -5   9   9        0.47        0.00      5.70 o 
  -4   9   9      228.39      276.05     21.21 o 
  -3   9   9        0.49        1.04      4.72 o 
  -2   9   9       57.63       61.24     15.07 o 
  -1   9   9        0.92        0.15      3.69 o 
   0   9   9      300.59      351.35     16.06 o 
   1   9   9       38.67       57.29     13.53 o 
   2   9   9      153.01      180.31     21.67 o 
   3   9   9        1.78       13.23      7.48 o 
   4   9   9       29.95       27.70     13.97 o 
  -9  10   9       18.30        7.08      9.39 o 
  -8  10   9       74.82       81.51     13.06 o 
  -7  10   9       37.82       32.79     13.58 o 
  -6  10   9        0.22        0.00      4.69 o 
  -5  10   9      405.55      463.24     26.30 o 
  -4  10   9      102.68      121.93     14.61 o 
  -3  10   9        2.56        1.30      4.36 o 
  -2  10   9        1.70        5.25      6.22 o 
  -1  10   9       20.48       15.53      7.16 o 
   0  10   9        4.36        2.06      4.21 o 
   1  10   9      100.09      105.34     13.58 o 
   2  10   9       44.79       31.01     13.58 o 
   3  10   9       68.55       76.69     15.71 o 
   4  10   9       11.52        7.44      7.97 o 
  -9  11   9       14.87       15.08      9.70 o 
  -8  11   9       72.64       67.27     14.90 o 
  -7  11   9        4.48        5.57      6.85 o 
  -6  11   9       97.78      134.96     15.21 o 
  -5  11   9        0.50        3.23      5.83 o 
  -4  11   9      125.32      138.16     18.57 o 
  -3  11   9        7.65        6.78      7.61 o 
  -2  11   9      248.19      271.22     23.03 o 
  -1  11   9        1.78        0.00      3.81 o 
   0  11   9      292.52      405.26     16.74 o 
   1  11   9        1.28        0.00      4.63 o 
   2  11   9      153.72      167.59     22.17 o 
   3  11   9        1.61        5.58      6.45 o 
  -8  12   9       12.06        4.92      6.95 o 
  -7  12   9        9.55       10.27      7.63 o 
  -6  12   9        5.20        3.08      7.21 o 
  -5  12   9       24.80       34.88     10.58 o 
  -4  12   9      121.16      143.16     16.80 o 
  -3  12   9      112.63      115.93     19.33 o 
  -2  12   9       48.60       20.24     11.51 o 
  -1  12   9       42.07       50.44      8.45 o 
   0  12   9        2.54        0.15      4.82 o 
   1  12   9      116.28      138.80     13.66 o 
   2  12   9        5.27        5.46      6.79 o 
   3  12   9        5.99        9.33      8.27 o 
  -7  13   9        4.40        0.31      4.66 o 
  -6  13   9       45.68       50.28     12.23 o 
  -5  13   9        2.43        3.77      6.07 o 
  -4  13   9       18.89       17.12      9.31 o 
  -3  13   9        2.03        0.00      4.08 o 
  -2  13   9      151.43      153.10     21.37 o 
  -1  13   9       71.64       67.36      9.35 o 
   0  13   9      119.39      117.10     18.31 o 
   1  13   9        2.66        0.72      3.92 o 
   2  13   9       44.65       58.44     15.01 o 
  -6  14   9       10.96        8.93      6.92 o 
  -5  14   9        0.14        0.00      5.18 o 
  -4  14   9       24.79       22.27      9.60 o 
  -3  14   9       34.78       37.84     16.04 o 
  -2  14   9        2.31       14.05      9.23 o 
  -1  14   9       52.83       48.96      9.14 o 
   0  14   9        0.01        0.00      5.10 o 
   1  14   9       20.89       19.73      8.54 o 
  -5  15   9       29.04       32.63     14.63 o 
  -4  15   9        6.09        3.31      6.49 o 
  -3  15   9       15.46       28.65     11.14 o 
  -2  15   9       23.97       19.51     12.15 o 
  -1  15   9        2.67        0.00      4.36 o 
 -10   0  10       53.57       55.35     13.06 o 
  -8   0  10       65.01       54.37     13.48 o 
  -6   0  10      901.83      848.81     47.60 o 
  -4   0  10      509.91      544.05     28.22 o 
  -2   0  10       42.86       65.24     12.13 o 
   0   0  10      403.34      396.59     15.35 o 
   2   0  10        3.14       10.12      7.32 o 
   4   0  10      108.07       61.55     16.37 o 
 -11   1  10        6.16       10.72      4.64 o 
 -10   1  10       35.17       44.91     14.46 o 
  -9   1  10       74.50       86.74     10.27 o 
  -8   1  10       49.81       55.66     13.94 o 
  -7   1  10       74.98       94.15     10.09 o 
  -6   1  10        0.50        1.92      4.35 o 
  -5   1  10      399.43      398.17     15.67 o 
  -4   1  10       14.36       21.79      6.14 o 
  -3   1  10      128.34       78.76      9.66 o 
  -2   1  10      230.04      263.53     12.64 o 
  -1   1  10      274.93      241.06      9.12 o 
   0   1  10      152.25      179.76      8.70 o 
   1   1  10       98.12       98.36     12.40 o 
   2   1  10       10.50        3.64      3.90 o 
   3   1  10       30.46       26.54      7.29 o 
   4   1  10       16.02        4.24      4.64 o 
   5   1  10        6.32        2.21      4.00 o 
 -11   2  10        3.86        0.00      5.65 o 
 -10   2  10        0.37        1.28      4.13 o 
  -9   2  10       31.51       32.15     12.90 o 
  -8   2  10       94.34       95.54     14.30 o 
  -7   2  10        5.26        2.82      6.62 o 
  -6   2  10      455.18      534.65     29.37 o 
  -5   2  10       59.36       48.81     11.46 o 
  -4   2  10      120.06       99.56     13.66 o 
  -3   2  10        0.00        2.00      6.23 o 
  -2   2  10       20.18       11.82      7.64 o 
  -1   2  10        0.06        1.18      3.75 o 
   0   2  10      152.82      169.98     11.67 o 
   1   2  10       94.48       97.16     10.38 o 
   2   2  10      135.80      161.29     17.01 o 
   3   2  10        0.06        0.35      4.22 o 
   4   2  10       74.20       77.43     14.36 o 
   5   2  10        1.38        0.00      4.55 o 
 -11   3  10       18.29        9.75      8.29 o 
 -10   3  10        5.58       13.37      7.27 o 
  -9   3  10        9.73        0.00      5.20 o 
  -8   3  10       22.97       27.19     11.73 o 
  -7   3  10       48.89       50.85     11.56 o 
  -6   3  10       20.82       10.27      8.75 o 
  -5   3  10       57.46      102.39     14.87 o 
  -4   3  10       36.10       45.35      9.14 o 
  -3   3  10        1.54        0.84      6.44 o 
  -2   3  10      467.23      453.36     25.90 o 
  -1   3  10       20.95        7.05      8.77 o 
   0   3  10      154.24      152.80     11.52 o 
   1   3  10       60.50       53.45      8.52 o 
   2   3  10       92.37       82.52     14.33 o 
   3   3  10       10.05       12.72      7.36 o 
   4   3  10       10.00        0.00      5.21 o 
   5   3  10       31.69       37.94     15.63 o 
 -11   4  10       18.70       19.78     11.17 o 
 -10   4  10       34.99       27.34     10.89 o 
  -9   4  10        1.02        0.00      5.32 o 
  -8   4  10        3.42        5.03      5.41 o 
  -7   4  10       55.22       44.62     12.67 o 
  -6   4  10       15.27       10.11      6.02 o 
  -5   4  10       26.88       35.94     11.84 o 
  -4   4  10       64.90       67.37     12.89 o 
  -3   4  10      115.96      124.21     14.83 o 
  -2   4  10       91.93       70.54     16.79 o 
  -1   4  10       15.22       14.91      6.39 o 
   0   4  10       72.89      119.42     10.93 o 
   1   4  10       29.16       14.05      7.00 o 
   2   4  10      190.70      236.04     20.95 o 
   3   4  10        2.30        5.79      6.80 o 
   4   4  10       41.81       19.67     12.53 o 
   5   4  10        0.18        0.00      5.00 o 
 -11   5  10        4.69        9.44      8.84 o 
  -9   5  10       47.57       34.51     15.48 o 
  -8   5  10       26.78       19.39      9.16 o 
  -7   5  10        2.52        1.83      6.15 o 
  -6   5  10       78.54       77.06     12.43 o 
  -5   5  10        6.25        9.78      7.87 o 
  -4   5  10       22.97        8.13      6.47 o 
  -3   5  10      159.31      186.00     15.44 o 
  -2   5  10        0.81        2.86      5.25 o 
  -1   5  10        2.92        0.68      4.07 o 
   0   5  10       32.29       18.71      6.16 o 
   1   5  10        1.08        0.77      3.41 o 
   2   5  10       66.67       49.77     14.34 o 
   3   5  10       76.09       94.47     18.87 o 
   4   5  10        8.92        0.22      5.86 o 
   5   5  10       12.71        0.86      6.76 o 
 -10   6  10      109.83      127.46     17.62 o 
  -9   6  10        9.83        5.47      8.30 o 
  -8   6  10      146.31      194.98     20.64 o 
  -6   6  10        5.02       12.79      7.10 o 
  -5   6  10        6.24        3.43      6.02 o 
  -4   6  10       51.09       25.83     15.16 o 
  -3   6  10        1.09        0.00      4.95 o 
  -2   6  10      989.32     1004.33     55.01 o 
  -1   6  10       98.71       76.68     10.06 o 
   0   6  10      105.99      132.35     10.59 o 
   1   6  10       15.43        9.63      5.26 o 
   2   6  10      143.38      224.16     20.08 o 
   3   6  10        8.21        4.56      7.32 o 
   4   6  10       74.13       75.50     14.98 o 
  -8   7  10       29.29       23.49     12.11 o 
  -7   7  10      162.94      173.05     19.08 o 
  -6   7  10        2.76        3.47      5.95 o 
  -4   7  10        1.32        2.98      5.65 o 
  -3   7  10      718.99      835.19     33.73 o 
  -2   7  10        9.01       13.74      7.19 o 
  -1   7  10       59.92       72.23     12.93 o 
   0   7  10       68.35       65.73     14.10 o 
   1   7  10       52.12       40.29     10.84 o 
   2   7  10        8.48        7.51      6.79 o 
   3   7  10       31.53       37.34     11.50 o 
   4   7  10        0.72        0.63      5.74 o 
 -10   8  10       49.33       60.28     16.49 o 
  -9   8  10        4.17        0.00      4.81 o 
  -8   8  10      258.88      329.54     23.05 o 
  -7   8  10       16.49       18.44      9.93 o 
  -6   8  10      184.98      196.95     18.26 o 
  -5   8  10       29.68       16.15      8.48 o 
  -4   8  10      228.96      231.70     20.48 o 
  -3   8  10       73.46       63.92     12.57 o 
  -2   8  10      255.89      243.34     19.79 o 
  -1   8  10       52.91       53.09      8.75 o 
   0   8  10      209.46      220.93     14.37 o 
   1   8  10        2.66        0.36      3.47 o 
   2   8  10      163.25      177.48     23.27 o 
   4   8  10       18.11        5.64      7.61 o 
  -9   9  10       28.57       35.84     14.74 o 
  -8   9  10        0.87        0.35      5.04 o 
  -7   9  10       72.12       55.23     15.95 o 
  -6   9  10        6.98        2.22      6.72 o 
  -5   9  10       94.94      119.14     14.45 o 
  -4   9  10        7.72        6.25      6.64 o 
  -3   9  10      281.13      314.95     24.10 o 
  -2   9  10      256.93      283.40     21.25 o 
  -1   9  10        3.71        8.58      5.16 o 
   0   9  10        0.17        0.00      2.92 o 
   1   9  10      160.93      175.30     12.25 o 
   2   9  10        7.38        1.83      5.31 o 
   3   9  10       25.08       36.52     13.59 o 
  -9  10  10        3.28        3.95      5.61 o 
  -8  10  10       47.65       31.89     13.61 o 
  -7  10  10        7.72        4.17      5.80 o 
  -6  10  10      153.32      152.43     17.26 o 
  -5  10  10        2.68        4.56      5.90 o 
  -4  10  10      160.43      189.68     18.61 o 
  -3  10  10        1.28        3.33      5.19 o 
  -2  10  10       89.87      111.60     15.62 o 
  -1  10  10       24.55       17.49      7.95 o 
   0  10  10       18.73       23.91      7.81 o 
   1  10  10        0.30        0.00      4.00 o 
   2  10  10       37.48       33.46     13.97 o 
   3  10  10        0.63        1.04      5.62 o 
  -8  11  10        9.70        7.87      7.72 o 
  -7  11  10       53.16       50.77     18.88 o 
  -6  11  10        0.01        0.00      3.84 o 
  -5  11  10       18.79       41.49     13.96 o 
  -4  11  10        6.69       14.65      8.33 o 
  -3  11  10        5.83        8.07      6.30 o 
  -2  11  10        6.66        0.69      6.17 o 
  -1  11  10      149.38      207.07     14.04 o 
   0  11  10        7.86        5.90      5.61 o 
   1  11  10        9.93       16.41      5.79 o 
   2  11  10        8.14        5.72      6.50 o 
  -7  12  10        8.98       14.70      8.14 o 
  -6  12  10       48.03       67.82     17.82 o 
  -5  12  10        5.81        0.00      5.66 o 
  -4  12  10       36.85       30.85     11.62 o 
  -3  12  10        0.00        0.00      4.05 o 
  -2  12  10       29.94       12.31      8.09 o 
  -1  12  10        4.60        4.95      5.04 o 
   0  12  10       36.23       28.29     10.81 o 
   1  12  10        1.04        0.00      5.06 o 
  -6  13  10        2.68        0.00      6.31 o 
  -5  13  10       15.39       18.35      7.75 o 
  -4  13  10        3.88        5.54      7.77 o 
  -3  13  10       11.56       19.96     10.07 o 
  -2  13  10        0.67        0.00      5.59 o 
  -1  13  10       38.72       49.08     17.75 o 
   0  13  10        0.55        1.68      4.18 o 
  -4  14  10       58.73       67.66     16.62 o 
  -3  14  10        4.60       11.71      8.67 o 
  -2  14  10       49.93       60.50     13.17 o 
  -9   0  11       67.68       63.68     15.04 o 
  -7   0  11      190.69      211.53     20.06 o 
  -5   0  11       75.55       53.66     15.06 o 
  -3   0  11      143.04      219.20     17.04 o 
   1   0  11      105.43      118.79     12.38 o 
   3   0  11       14.30       14.00      8.70 o 
 -10   1  11       22.67       12.58      5.51 o 
  -9   1  11       13.74        6.56      4.45 o 
  -8   1  11      173.90      199.79     14.15 o 
  -7   1  11        2.08        7.00      4.02 o 
  -6   1  11       64.15       62.55     10.55 o 
  -5   1  11        5.66        7.67      5.46 o 
  -4   1  11       99.25      104.66     16.50 o 
  -3   1  11      159.75      175.60     11.73 o 
  -2   1  11      420.15      439.83     16.75 o 
  -1   1  11       12.87       11.66      3.88 o 
   0   1  11      297.43      322.91     10.67 o 
   1   1  11        0.74        1.60      3.20 o 
   2   1  11      211.59      263.90     17.53 o 
   3   1  11        3.61        0.86      3.05 o 
   4   1  11       20.26       10.52      6.12 o 
 -10   2  11       28.68       20.02     11.17 o 
  -9   2  11        1.36        7.89      7.19 o 
  -8   2  11      102.61       75.96     15.71 o 
  -7   2  11      129.20      111.71     17.47 o 
  -6   2  11       25.18       15.83      9.04 o 
  -5   2  11       13.95       12.60      9.64 o 
  -4   2  11       20.47       10.19      9.38 o 
  -3   2  11        7.60       17.31      9.34 o 
  -2   2  11       23.23        6.62      7.90 o 
  -1   2  11       56.74       43.45     18.15 o 
   0   2  11       39.57       68.47     18.22 o 
   1   2  11       76.20       53.82     11.39 o 
   2   2  11        2.50        5.34      5.50 o 
   3   2  11       15.83       15.70      7.56 o 
   4   2  11        1.00        5.37      5.95 o 
 -10   3  11       35.71       30.31     14.02 o 
  -9   3  11       26.81       26.99     11.87 o 
  -8   3  11        9.40        7.03      7.68 o 
  -7   3  11        3.24        6.59      6.47 o 
  -6   3  11       60.23       87.44     12.73 o 
  -5   3  11       21.65       16.46      8.13 o 
  -4   3  11      179.82      156.86     15.36 o 
  -3   3  11       57.91       60.46     14.52 o 
  -2   3  11       10.65        0.00      5.65 o 
  -1   3  11        0.65        0.46      3.25 o 
   0   3  11      200.47      254.70     14.96 o 
   1   3  11       25.10       27.77      6.60 o 
   2   3  11       34.87       17.74     11.15 o 
   3   3  11        0.61        0.00      4.66 o 
   4   3  11       45.80       26.37     16.71 o 
 -10   4  11        1.52        6.25      6.05 o 
  -8   4  11       23.37       13.19      9.52 o 
  -7   4  11        2.53        0.00      3.97 o 
  -6   4  11       66.44       74.11     12.10 o 
  -5   4  11       51.16       66.35     12.37 o 
  -4   4  11        0.10        2.57      5.30 o 
  -3   4  11       18.12       19.04      8.55 o 
  -2   4  11      146.89      198.44     17.89 o 
  -1   4  11       25.43       38.50      8.44 o 
   1   4  11       56.20       47.03      8.80 o 
   2   4  11        8.54       14.62      8.53 o 
   3   4  11       36.84       64.69     13.91 o 
   4   4  11        3.65        0.00      5.73 o 
 -10   5  11       55.65       64.88     17.02 o 
  -9   5  11        2.29        1.88      5.22 o 
  -8   5  11       30.61       44.17     12.39 o 
  -7   5  11       17.80       35.61     12.36 o 
  -6   5  11      115.07      112.20     15.12 o 
  -5   5  11       29.01       34.63     12.42 o 
  -4   5  11      177.62      194.21     17.29 o 
  -3   5  11       16.58       12.08      8.38 o 
  -2   5  11       86.37       94.07     15.23 o 
  -1   5  11       95.12      117.87     19.53 o 
   0   5  11       15.74       20.40      7.12 o 
   1   5  11        0.01        4.74      4.29 o 
   2   5  11       38.92       26.72     11.18 o 
   3   5  11        0.77        2.02      5.94 o 
 -10   6  11       22.39       27.58     11.76 o 
  -9   6  11       71.37       69.09     14.89 o 
  -8   6  11        4.75        9.90      6.44 o 
  -7   6  11        7.40       21.63      9.13 o 
  -6   6  11       21.00       11.32      6.88 o 
  -5   6  11       30.88       35.53     12.66 o 
  -4   6  11       64.85       54.97     12.23 o 
  -3   6  11       24.54       23.18     12.42 o 
  -2   6  11       99.35       90.97     13.62 o 
  -1   6  11      206.99      214.49     14.25 o 
   0   6  11        2.13        0.00      4.09 o 
   1   6  11        0.76        0.13      3.18 o 
   2   6  11        0.13        7.52      5.92 o 
   3   6  11       16.38        8.28      7.69 o 
  -9   7  11       10.08        0.00      7.40 o 
  -8   7  11       91.47       80.75     17.23 o 
  -7   7  11        0.30        0.00      5.20 o 
  -6   7  11       40.18       25.09     12.37 o 
  -5   7  11       15.94        4.84      7.04 o 
  -4   7  11      275.12      258.39     22.12 o 
  -3   7  11        2.01        4.95      6.22 o 
  -2   7  11      139.84      154.62     18.68 o 
  -1   7  11      108.70      122.96     13.73 o 
   0   7  11       40.43       30.07      9.91 o 
   1   7  11        1.34        4.05      4.15 o 
   2   7  11       11.52       10.79      8.04 o 
   3   7  11        0.09        5.59      4.69 o 
  -9   8  11       32.87       61.12     17.19 o 
  -8   8  11        9.76        4.69      7.12 o 
  -7   8  11        8.86        3.13      4.60 o 
  -6   8  11        4.47        7.53      6.39 o 
  -5   8  11      112.70      120.55     15.76 o 
  -4   8  11        1.53        3.05      6.39 o 
  -3   8  11      120.80      126.00     19.06 o 
  -2   8  11       17.27       16.36      8.40 o 
  -1   8  11       12.81        6.14      8.14 o 
   0   8  11       12.78        7.43      6.09 o 
   1   8  11       21.01       12.65      6.32 o 
   2   8  11        0.03        0.00      4.14 o 
  -8   9  11       53.69       28.33     13.66 o 
  -7   9  11        8.30        5.17      5.68 o 
  -6   9  11       46.50       32.74     14.70 o 
  -5   9  11       25.56       10.79      8.75 o 
  -4   9  11      127.55      146.23     20.82 o 
  -3   9  11       23.32       15.31     10.39 o 
  -2   9  11       66.31       58.45     12.65 o 
  -1   9  11        7.25        3.12      4.54 o 
   0   9  11       87.41      102.19     12.83 o 
   1   9  11        0.63        3.08      3.92 o 
   2   9  11       44.90       48.47     16.06 o 
  -8  10  11        2.76        6.88      6.71 o 
  -7  10  11       46.17       46.53     13.11 o 
  -6  10  11       39.86       46.25     14.54 o 
  -5  10  11       38.72       19.85     13.57 o 
  -4  10  11        4.87        6.26      7.34 o 
  -3  10  11       10.15       16.22      9.00 o 
  -2  10  11        0.62        0.00      4.74 o 
  -1  10  11       80.12       95.60     13.11 o 
   0  10  11        7.43        8.95      5.37 o 
   1  10  11       14.25        8.28      9.09 o 
  -7  11  11       41.32       31.58     11.64 o 
  -6  11  11       79.91       90.53     19.47 o 
  -5  11  11        1.44        3.37      5.61 o 
  -4  11  11        7.75        0.00      5.64 o 
  -3  11  11        6.34        6.19      7.97 o 
  -2  11  11        9.58        8.21      7.29 o 
  -1  11  11       11.34        3.96      4.96 o 
   0  11  11      125.90      168.57     14.40 o 
  -5  12  11        6.58        4.66      7.71 o 
  -4  12  11       29.00        9.15      7.70 o 
  -3  12  11       21.46       13.74      9.49 o 
  -2  12  11        0.62        0.00      5.51 o 
  -1  12  11        0.12        0.00      3.90 o 
 -10   0  12        0.70        0.00      5.47 o 
  -8   0  12       59.90       85.31     14.33 o 
  -6   0  12        4.13        0.00      4.01 o 
  -4   0  12       35.65       43.56     12.32 o 
  -2   0  12      395.78      414.88     25.20 o 
   0   0  12       48.81       41.81     10.70 o 
   2   0  12       46.69       59.01     11.74 o 
 -10   1  12       21.49       12.37      8.03 o 
  -9   1  12       10.68        7.43      5.18 o 
  -8   1  12       17.70       20.10      5.94 o 
  -7   1  12        2.41       12.27      5.60 o 
  -6   1  12       50.54       31.32      8.95 o 
  -5   1  12        1.40        2.93      3.65 o 
  -3   1  12       64.69       88.85     11.58 o 
  -2   1  12        0.08        1.98      4.12 o 
  -1   1  12      159.81      177.66      9.22 o 
   0   1  12        9.45        4.02      2.87 o 
   1   1  12       18.75       22.08      5.67 o 
   2   1  12        1.00        4.76      3.62 o 
  -9   2  12       22.20       17.02      8.57 o 
  -8   2  12        6.85       19.68      8.43 o 
  -7   2  12       57.64       47.41     14.54 o 
  -6   2  12       36.94       50.70     12.22 o 
  -5   2  12        3.92        7.88      8.23 o 
  -4   2  12      257.68      263.80     19.28 o 
  -3   2  12       11.45       14.49      8.10 o 
  -2   2  12       93.86      129.21     19.98 o 
  -1   2  12       11.87        3.94      7.74 o 
   0   2  12      167.53      210.46     15.27 o 
   1   2  12        0.75        0.00      3.34 o 
   2   2  12        8.10        2.95      6.12 o 
  -9   3  12       58.47       72.41     18.91 o 
  -8   3  12       31.56       27.90     13.26 o 
  -7   3  12        1.79        0.00      4.50 o 
  -6   3  12       32.80       30.24     14.68 o 
  -5   3  12      127.38      144.26     16.29 o 
  -4   3  12        5.25        0.00      5.35 o 
  -3   3  12      125.94      124.44     18.21 o 
  -2   3  12       14.82       14.64      8.66 o 
  -1   3  12       84.85      114.22     12.65 o 
   0   3  12        1.02        2.29      4.22 o 
   1   3  12       19.27       23.20      7.39 o 
   2   3  12        1.60        7.71      4.72 o 
  -8   4  12       78.16       93.98     18.00 o 
  -7   4  12       27.98       33.31     12.42 o 
  -6   4  12       78.02       76.88     13.69 o 
  -5   4  12       10.70       11.62      7.71 o 
  -4   4  12      128.02      102.72     14.50 o 
  -3   4  12       20.53       19.11      9.61 o 
  -2   4  12       94.42      111.96     15.94 o 
  -1   4  12        8.88        4.81      4.33 o 
   0   4  12       33.48       30.19      9.64 o 
   1   4  12        1.31        6.10      4.37 o 
   2   4  12       66.31       55.85     16.29 o 
  -9   5  12        4.54        7.15      6.21 o 
  -8   5  12       10.90       16.58      9.43 o 
  -7   5  12       73.87       47.36     18.34 o 
  -6   5  12       19.20       19.01      9.92 o 
  -5   5  12       60.95       45.31     17.73 o 
  -4   5  12       29.12       14.16      8.63 o 
  -3   5  12      152.29      174.24     18.46 o 
  -2   5  12        0.59        0.00      4.78 o 
  -1   5  12        2.00        0.00      3.59 o 
   0   5  12        4.32        3.71      4.04 o 
   1   5  12       28.16       12.17      8.70 o 
  -8   6  12       20.42       32.00     12.15 o 
  -7   6  12        5.54        0.00      5.33 o 
  -6   6  12       41.22       36.98     12.18 o 
  -5   6  12       15.20       16.60      7.67 o 
  -4   6  12       20.61       18.00      8.78 o 
  -3   6  12       11.38        7.65      7.62 o 
  -2   6  12       25.42       19.99      9.53 o 
  -1   6  12        1.30        7.00      4.45 o 
   0   6  12       38.81       33.52      8.36 o 
   1   6  12        9.70       11.37      6.43 o 
  -8   7  12        0.12        5.35      5.21 o 
  -7   7  12       20.62        4.18      6.45 o 
  -6   7  12       26.07       26.66     12.74 o 
  -5   7  12        1.85        0.00      5.50 o 
  -4   7  12        8.46       11.04      8.20 o 
  -3   7  12       10.34       16.38     10.87 o 
  -2   7  12       19.93       16.60      9.19 o 
  -1   7  12       13.66        0.09      5.73 o 
   0   7  12        6.81        0.68      4.17 o 
   1   7  12        5.47        6.39      5.20 o 
  -7   8  12        0.50        8.18      7.60 o 
  -6   8  12        3.70        8.78      6.32 o 
  -5   8  12        0.00        0.00      4.95 o 
  -4   8  12       22.02        8.43      6.34 o 
  -3   8  12       27.66       15.54     14.02 o 
  -2   8  12       92.62       84.14     20.62 o 
  -1   8  12        5.62        0.00      4.09 o 
   0   8  12        4.34        3.02      4.05 o 
  -7   9  12        6.49        0.00      6.91 o 
  -6   9  12        2.22        4.04      5.56 o 
  -5   9  12       10.37       11.09      6.04 o 
  -4   9  12        0.89        0.00      4.93 o 
  -3   9  12        7.27       17.09      9.01 o 
  -2   9  12       84.86      117.98     21.32 o 
  -1   9  12       24.12       17.34     12.11 o 
   0   9  12        0.78        6.90      3.76 o 
  -6  10  12       69.16       57.05     18.85 o 
  -5  10  12        9.16        9.13      7.41 o 
  -4  10  12       18.51       11.02      7.75 o 
  -3  10  12        2.07        0.00      5.22 o 
  -2  10  12       59.74       70.88     14.03 o 
  -7   0  13       54.04       55.76     13.75 o 
  -5   0  13       49.73       63.23     13.47 o 
  -3   0  13       88.43      109.11     17.15 o 
  -1   0  13        3.28        6.94      4.64 o 
   1   0  13       66.72       73.06     16.78 o 
  -8   1  13       37.77       58.16     19.76 o 
  -7   1  13       55.27       34.41      8.67 o 
  -6   1  13       37.83       34.98      9.48 o 
  -5   1  13        0.28        6.20      4.27 o 
  -4   1  13      149.55      157.04     13.37 o 
  -3   1  13       11.19        0.00      6.43 o 
  -2   1  13       21.23       25.17      7.33 o 
  -1   1  13        3.02        0.00      2.54 o 
   0   1  13       23.47       14.23      4.90 o 
   1   1  13        8.21        5.47      3.45 o 
  -8   2  13       17.09        8.35      6.79 o 
  -7   2  13       12.20        4.39      7.54 o 
  -6   2  13       25.27       11.20      7.74 o 
  -5   2  13      137.93      159.73     19.38 o 
  -4   2  13       12.35        2.59      4.88 o 
  -3   2  13       29.81       39.50     10.34 o 
  -2   2  13        0.01        0.00      5.63 o 
  -1   2  13       12.52       12.50      7.23 o 
   0   2  13        0.03        2.31      3.55 o 
  -8   3  13       16.21        9.61      7.37 o 
  -7   3  13       30.49       30.58     10.69 o 
  -6   3  13      114.01      154.36     17.44 o 
  -5   3  13       19.88       16.98     10.21 o 
  -4   3  13       56.24       47.84     13.01 o 
  -3   3  13        2.57        9.02      6.47 o 
  -2   3  13       60.69       92.48     18.08 o 
  -1   3  13        0.51        2.47      3.25 o 
   0   3  13       21.67       19.00      6.85 o 
  -8   4  13       29.06       17.83      9.95 o 
  -7   4  13       49.11       60.00     13.56 o 
  -6   4  13        0.61        2.50      5.39 o 
  -5   4  13       64.20      101.35     19.16 o 
  -4   4  13        1.59        6.22      6.83 o 
  -3   4  13       22.91       13.27      9.67 o 
  -2   4  13        4.91        8.30      6.25 o 
  -1   4  13       16.22       15.32      6.28 o 
   0   4  13        0.25        2.56      5.84 o 
  -7   5  13        0.04        0.00      5.94 o 
  -6   5  13       70.30       67.90     13.64 o 
  -5   5  13        3.69        0.00      5.58 o 
  -4   5  13       52.48       23.77     13.58 o 
  -3   5  13       16.86        0.00      6.28 o 
  -2   5  13       86.97       84.21     16.95 o 
  -1   5  13        1.48        7.36      4.85 o 
   0   5  13       19.14       13.48      6.71 o 
  -7   6  13        9.82       17.04      8.66 o 
  -6   6  13        0.02        3.16      5.23 o 
  -5   6  13       30.23       19.16     12.10 o 
  -4   6  13        2.51        9.21      6.61 o 
  -3   6  13       22.03       53.53     12.39 o 
  -2   6  13        0.43        2.11      5.30 o 
  -1   6  13       12.25        6.66      5.44 o 
  -6   7  13       35.80       19.70      9.72 o 
  -5   7  13        5.18       10.45      8.25 o 
  -4   7  13       43.68       35.03     13.85 o 
  -3   7  13        7.51       14.79      9.27 o 
  -2   7  13        3.73        0.00      5.79 o 
  -5   8  13        1.78       11.48      7.05 o 
  -4   8  13       25.52       24.93      9.24 o 
  -3   8  13       30.69       28.80     15.37 o 
  -6   0  14       58.92       39.38     18.49 o 
  -4   0  14        0.89        0.00      4.86 o 
  -2   0  14       14.00        0.77      6.30 o 
  -6   1  14        0.17        3.44      3.80 o 
  -5   1  14       10.02       13.57      6.10 o 
  -4   1  14        0.58        1.48      3.78 o 
  -3   1  14       11.33        6.86      4.69 o 
  -2   1  14        0.32        0.00      4.63 o 
  -6   2  14       45.65       73.40     17.45 o 
  -5   2  14        0.00        0.19      4.77 o 
  -4   2  14       12.92        5.44      6.60 o 
  -3   2  14        0.00        2.06      5.45 o 
  -5   3  14       19.08       38.77     12.98 o 
  -4   3  14        2.38       15.08      7.59 o 
  -3   3  14        4.24        6.04      6.65 o 
                                                 
